# Supplementary material for: ﻿The genus Epeolus Latreille, 1802 (Hymenoptera, Apidae) in Central Asia
Source: Zookeys. 2023 Oct 6;1181:241–63. doi: 10.3897/zookeys.1181.110416 (PMC10576207; doi:10.3897/zookeys.1181.110416)
Supplement: XML Treatment for Epeolus albus [file zookeys.1181.110416-treatment2.xml]

<!DOCTYPE tp:taxon-treatment
  PUBLIC "-//TaxonX//DTD Taxonomic Treatment Publishing DTD v0 20100105//EN" "tax-treatment-NSO.dtd">
<tp:taxon-treatment xmlns:tp="http://www.plazi.org/taxpub"><tp:treatment-meta><kwd-group><label>Taxon classification</label><kwd>
              <named-content content-type="kingdom">Animalia</named-content>
            </kwd><kwd>
              <named-content content-type="order">Hymenoptera</named-content>
            </kwd><kwd>
              <named-content content-type="family">Apidae</named-content>
            </kwd></kwd-group><mixed-citation publication-type="journal"><person-group><name><surname>Astafurova</surname><given-names>Yulia V.</given-names></name><name><surname>Proshchalykin</surname><given-names>Maxim Yu.</given-names></name></person-group><article-title>﻿The genus <italic><tp:taxon-name><tp:taxon-name-part taxon-name-part-type="genus" reg="Epeolus">Epeolus</tp:taxon-name-part></tp:taxon-name></italic> Latreille, 1802 (<tp:taxon-name><tp:taxon-name-part taxon-name-part-type="order">Hymenoptera</tp:taxon-name-part></tp:taxon-name>, <tp:taxon-name><tp:taxon-name-part taxon-name-part-type="family">Apidae</tp:taxon-name-part></tp:taxon-name>) in Central Asia</article-title><source>Zookeys</source><day>06</day><month>10</month><year>2023</year><volume>1181</volume><fpage>241</fpage><lpage>263</lpage><pub-id pub-id-type="doi">10.3897/zookeys.1181.110416</pub-id></mixed-citation></tp:treatment-meta><tp:nomenclature><label>﻿</label><tp:taxon-name>
            <object-id xmlns:xlink="http://www.w3.org/1999/xlink" content-type="arpha" xlink:type="simple">EA4C3DC7-F60E-567D-8C4B-5188A3972DCB</object-id>
            <tp:taxon-name-part taxon-name-part-type="genus" reg="Epeolus">Epeolus</tp:taxon-name-part>
            <tp:taxon-name-part taxon-name-part-type="species" reg="albus">albus</tp:taxon-name-part>
            <object-id xmlns:xlink="http://www.w3.org/1999/xlink" content-type="zoobank" xlink:type="simple">https://zoobank.org/494212D9-2ECE-454A-BFC7-7F0EBF23C191</object-id>
          </tp:taxon-name><tp:taxon-authority>Astafurova &amp; Proshchalykin</tp:taxon-authority><tp:taxon-status xmlns:xlink="http://www.w3.org/1999/xlink" xlink:type="simple">sp. nov.</tp:taxon-status><xref ref-type="fig" rid="F2">Figs 2</xref><xref ref-type="fig" rid="F3">, 3</xref></tp:nomenclature><tp:treatment-sec sec-type="material" id="SECID0EMWAE"><title>Material examined.</title><p><bold><italic>Holotype</italic></bold>: ♂, Uzbekistan: Kashkadarya Region, Yrta-Bulak, Sundukli, 16.V.2015, M. Proshchalykin, M. Mokrousov [<named-content xmlns:xlink="http://www.w3.org/1999/xlink" content-type="dwc:institutional_code" xlink:title="Zoological Institute, Russian Academy of Sciences" xlink:href="http://grbio.org/institution/zoological-institute-russian-academy-sciences" xlink:type="simple">ZISP</named-content>]. <bold><italic>Paratypes</italic></bold>: 1 ♂, the same label as in the holotype [<named-content xmlns:xlink="http://www.w3.org/1999/xlink" content-type="dwc:institutional_code" xlink:title="Zoological Institute, Russian Academy of Sciences" xlink:href="http://grbio.org/institution/zoological-institute-russian-academy-sciences" xlink:type="simple">ZISP</named-content>]; 1 ♀, Bag-Absal, 50 km N of Buchara, 17.IX.1931, Zhelchovtsev [<named-content xmlns:xlink="http://www.w3.org/1999/xlink" content-type="dwc:institutional_code" xlink:title="Zoological Museum of the Moscow State University" xlink:href="http://grbio.org/institution/zoological-museum-moscow-lomonosov-state-university" xlink:type="simple">ZMMU</named-content>]; Turkmenistan, 1 ♂, Kara-Bogaz, 40 km N of Kyzyl-Arvat, 31.V.1955, Odintzova [<named-content xmlns:xlink="http://www.w3.org/1999/xlink" content-type="dwc:institutional_code" xlink:title="Zoological Institute, Russian Academy of Sciences" xlink:href="http://grbio.org/institution/zoological-institute-russian-academy-sciences" xlink:type="simple">ZISP</named-content>]; 1 ♀, Akhcha-Kuyma, 24.VI.1953, Steinberg [<named-content xmlns:xlink="http://www.w3.org/1999/xlink" content-type="dwc:institutional_code" xlink:title="Zoological Institute, Russian Academy of Sciences" xlink:href="http://grbio.org/institution/zoological-institute-russian-academy-sciences" xlink:type="simple">ZISP</named-content>]; 1 ♀, 12 km SE of Tedzhen, 24.V.1964, A. Ponomareva [<named-content xmlns:xlink="http://www.w3.org/1999/xlink" content-type="dwc:institutional_code" xlink:title="Zoological Institute, Russian Academy of Sciences" xlink:href="http://grbio.org/institution/zoological-institute-russian-academy-sciences" xlink:type="simple">ZISP</named-content>]; Kazakhstan, 2 ♂, Michailowskaja [=Taraz], coll. F. Morawitz [<named-content xmlns:xlink="http://www.w3.org/1999/xlink" content-type="dwc:institutional_code" xlink:title="Zoological Institute, Russian Academy of Sciences" xlink:href="http://grbio.org/institution/zoological-institute-russian-academy-sciences" xlink:type="simple">ZISP</named-content>]; 1 ♂, Shelek, 30 km ENE of Habwüste, <named-content xmlns:xlink="http://www.w3.org/1999/xlink" content-type="dwc:verbatimCoordinates" xlink:type="simple"><named-content content-type="geo-json" specific-use="{&#34;type&#34;:&#34;Point&#34;,&#34;coordinates&#34;:[78.647222,43.690000]}" id="NCID0EZXAE" xlink:type="simple">43.41.24N 78.38.50E</named-content></named-content>, 500 m, 2.VIII.2002, M. Kuhlmann [<named-content xmlns:xlink="http://www.w3.org/1999/xlink" content-type="dwc:institutional_code" xlink:title="Oberösterreichisches Landesmuseum, Biologiezentrum" xlink:href="http://grbio.org/institution/ober%C3%B6sterreichisches-landesmuseum" xlink:type="simple">OLBL</named-content>]; 1 ♀, Djulek, Syr-Darija, 24.VIII.1913, A. Gutbier [<named-content xmlns:xlink="http://www.w3.org/1999/xlink" content-type="dwc:institutional_code" xlink:title="Zoological Institute, Russian Academy of Sciences" xlink:href="http://grbio.org/institution/zoological-institute-russian-academy-sciences" xlink:type="simple">ZISP</named-content>]; 1 ♀, 3 km NEE of Borandysu, 13.VI.2004, V. Kazenas [<named-content xmlns:xlink="http://www.w3.org/1999/xlink" content-type="dwc:institutional_code" xlink:title="Zoological Institute, Russian Academy of Sciences" xlink:href="http://grbio.org/institution/zoological-institute-russian-academy-sciences" xlink:type="simple">ZISP</named-content>].</p></tp:treatment-sec><tp:treatment-sec sec-type="diagnosis" id="SECID0EKYAE"><title>Diagnosis.</title><p><italic><tp:taxon-name><tp:taxon-name-part taxon-name-part-type="genus" reg="Epeolus">Epeolus</tp:taxon-name-part><tp:taxon-name-part taxon-name-part-type="species" reg="albus">albus</tp:taxon-name-part></tp:taxon-name></italic> sp. nov. resembles <italic><tp:taxon-name><tp:taxon-name-part taxon-name-part-type="genus" reg="Epeolus">E.</tp:taxon-name-part><tp:taxon-name-part taxon-name-part-type="species" reg="vinogradovi">vinogradovi</tp:taxon-name-part></tp:taxon-name></italic> Popov, 1952, <italic><tp:taxon-name><tp:taxon-name-part taxon-name-part-type="genus" reg="Epeolus">E.</tp:taxon-name-part><tp:taxon-name-part taxon-name-part-type="species" reg="flavociliatus">flavociliatus</tp:taxon-name-part></tp:taxon-name></italic> Friese, 1899, <italic><tp:taxon-name><tp:taxon-name-part taxon-name-part-type="genus" reg="Epeolus">E.</tp:taxon-name-part><tp:taxon-name-part taxon-name-part-type="species" reg="ruficornis">ruficornis</tp:taxon-name-part></tp:taxon-name></italic> Morawitz, 1875, <italic><tp:taxon-name><tp:taxon-name-part taxon-name-part-type="genus" reg="Epeolus">E.</tp:taxon-name-part><tp:taxon-name-part taxon-name-part-type="species" reg="subrufescens">subrufescens</tp:taxon-name-part></tp:taxon-name></italic> Saunders, 1908, and <italic><tp:taxon-name><tp:taxon-name-part taxon-name-part-type="genus" reg="Epeolus">E.</tp:taxon-name-part><tp:taxon-name-part taxon-name-part-type="species" reg="warnckei">warnckei</tp:taxon-name-part></tp:taxon-name></italic> Bogusch, 2018 in sharing the axillae with a pair of long, acute, curved teeth (free portion of axilla), reaching posterior margin of mesoscutellum or longer. Of them, the new species is most similar to <italic><tp:taxon-name><tp:taxon-name-part taxon-name-part-type="genus" reg="Epeolus">E.</tp:taxon-name-part><tp:taxon-name-part taxon-name-part-type="species" reg="subrufescens">subrufescens</tp:taxon-name-part></tp:taxon-name></italic> (Northern Africa, Middle East, and Turkey), with which it shares a pair of well-developed posteriorly directed processes (tubercles) between medial depression of the mesoscutellum (Fig. <xref ref-type="fig" rid="F2">2H</xref>) and has a male pygidial plate that is slightly bilobed apically (Fig. <xref ref-type="fig" rid="F2">2F</xref>) [vs weak developed mesoscutellar tubercles (Fig. <xref ref-type="fig" rid="F7">7D</xref>) and male pygidial plate rounded in <italic><tp:taxon-name><tp:taxon-name-part taxon-name-part-type="genus" reg="Epeolus">E.</tp:taxon-name-part><tp:taxon-name-part taxon-name-part-type="species" reg="flavociliatus">flavociliatus</tp:taxon-name-part></tp:taxon-name></italic>, <italic><tp:taxon-name><tp:taxon-name-part taxon-name-part-type="genus" reg="Epeolus">E.</tp:taxon-name-part><tp:taxon-name-part taxon-name-part-type="species" reg="warnckei">warnckei</tp:taxon-name-part></tp:taxon-name></italic>, and <italic><tp:taxon-name><tp:taxon-name-part taxon-name-part-type="genus" reg="Epeolus">E.</tp:taxon-name-part><tp:taxon-name-part taxon-name-part-type="species" reg="ruficornis">ruficornis</tp:taxon-name-part></tp:taxon-name></italic>)], but it can be separated from it by the well-developed pale pubescence of the metasomal terga that covers both the marginal zones (apical impressed area) and visible part of the discs (vs developed only as apical bands in <italic><tp:taxon-name><tp:taxon-name-part taxon-name-part-type="genus" reg="Epeolus">E.</tp:taxon-name-part><tp:taxon-name-part taxon-name-part-type="species" reg="subrufescens">subrufescens</tp:taxon-name-part></tp:taxon-name></italic>). In addition, <italic><tp:taxon-name><tp:taxon-name-part taxon-name-part-type="genus" reg="Epeolus">E.</tp:taxon-name-part><tp:taxon-name-part taxon-name-part-type="species" reg="albus">albus</tp:taxon-name-part></tp:taxon-name></italic> has the labral teeth positioned more apically, while in <italic><tp:taxon-name><tp:taxon-name-part taxon-name-part-type="genus" reg="Epeolus">E.</tp:taxon-name-part><tp:taxon-name-part taxon-name-part-type="species" reg="subrufescens">subrufescens</tp:taxon-name-part></tp:taxon-name></italic> the labral teeth are positioned submedially.</p><fig id="F2" position="float" orientation="portrait"><object-id xmlns:xlink="http://www.w3.org/1999/xlink" content-type="doi" xlink:type="simple">10.3897/zookeys.1181.110416.figure2</object-id><object-id xmlns:xlink="http://www.w3.org/1999/xlink" content-type="arpha" xlink:type="simple">6C4AEFD9-0F54-5C70-9908-EC91A63502D2</object-id><label>Figure 2.</label><caption><p><italic><tp:taxon-name><tp:taxon-name-part taxon-name-part-type="genus" reg="Epeolus">Epeolus</tp:taxon-name-part><tp:taxon-name-part taxon-name-part-type="species" reg="albus">albus</tp:taxon-name-part></tp:taxon-name></italic> Astafurova &amp; Proshchalykin, sp. nov., male, holotype (<bold>A–I</bold>), paratype (<bold>J</bold>) <bold>A–C</bold> habitus, lateral (<bold>A</bold>); dorsal (<bold>B</bold>) and ventral (<bold>C</bold>) views <bold>D</bold> head, frontal view <bold>E</bold> labrum, frontal view <bold>F</bold> pygidial plate, dorsal view <bold>G, H</bold> mesoscutellum, dorsolateral (<bold>G</bold>) and dorsal (<bold>H</bold>) views <bold>I</bold> hind basitarsus, lateral view <bold>J</bold> genitalia, dorsal view. Scale bars: 1.0 mm (<bold>A–C</bold>); 0.5 mm (<bold>D</bold>); 0.25 mm (<bold>E–J</bold>).</p></caption><graphic xmlns:xlink="http://www.w3.org/1999/xlink" xlink:href="zookeys-1181-241_article-110416__-g002.jpg" position="float" orientation="portrait" xlink:type="simple" id="oo_917751.jpg"><uri content-type="original_file" xlink:type="simple">https://binary.pensoft.net/fig/917751</uri></graphic></fig><p>In <italic><tp:taxon-name><tp:taxon-name-part taxon-name-part-type="genus" reg="Epeolus">E.</tp:taxon-name-part><tp:taxon-name-part taxon-name-part-type="species" reg="vinogradovi">vinogradovi</tp:taxon-name-part></tp:taxon-name></italic> axillar teeth are more elongate and strongly curved; the mesoscutellum is with a pair of long, truncate teeth (Fig. <xref ref-type="fig" rid="F8">8D</xref>).</p></tp:treatment-sec><tp:treatment-sec sec-type="description" id="SECID0EW6AE"><title>Description.</title><p><bold>Male (holotype).</bold> Total body length 6.0 mm; forewing length (without tegula) 4.5 mm. Structure and sculpture: head (Fig. <xref ref-type="fig" rid="F2">2D</xref>) transverse, 1.3 times as wide as long. Labrum (Fig. <xref ref-type="fig" rid="F2">2E</xref>) 1.7 times as wide as long, rounded basally and laterally, apical margin almost straight without tooth; near apical margin with two poorly-developed teeth; integument shiny, densely punctate (10–15 μm / confluent–1). Flagellomeres about as long as wide. Axillae flat, apically with long tooth, extending over mesoscutellum (Fig. <xref ref-type="fig" rid="F2">2H</xref>). Mesoscutellum extending over propodeum; medially with pair small posteriorly directed processes (Fig. <xref ref-type="fig" rid="F2">2G</xref>). Pygidial plate (T7) dull, coarsely and densely punctate, 1.2 times as long as basal width, strongly narrowed toward apex; apical margin slightly bilobed (Fig. <xref ref-type="fig" rid="F2">2F</xref>). Sculpture of body not or hardly visible under pubescence; vertex, mesoscutum, and mesoscutellum densely punctate, interspaces shiny and smooth (15–25 μm / confluent–1.0); metasomal terga and sterna densely and finely punctate (10–15 μm / confluent–1). Genitalia as in Fig. <xref ref-type="fig" rid="F2">2J</xref>.</p><p>Integument coloration: head mostly black, but mandibles (excluding dark apex), labrum, clypeus on lower half, scape and antennae yellowish. Mesosoma mostly black; pronotal lobe, tegulae, axillar teeth, and legs (with pale spurs) yellowish; wings slightly infuscate, stigma light-brown, veins from yellow to brown. Metasomal terga black with pale and transparent marginal zones. Sterna brownish with yellow marginal zones. Pygidial plate yellow.</p><p>Pubescence: body with well-developed, snow-white tomentum of thick, plumose setae covering mostly of integument (Fig. <xref ref-type="fig" rid="F2">2A–C</xref>). Labrum almost glabrous, with few simple setae. Face and gena with dense tomentum of long, appressed setae obscuring underlying integument; vertex with sparser, short semi-erect setae. Mesosoma with dense, short, semi-erect setae obscured integument but little sparser than on mesoscutellum and axillae. Hind basitarsus bordered by a dense fringe of yellow long setae. Metasomal terga covered by white tomentum both on marginal zones and most of the visible part of discs (a little sparser on discs). S1–S3 with dense, white tomentum, especially on marginal zones of S2 and S3 (apical bands); S4 and S5 with long, golden setae.</p><p><bold>Female.</bold> Structure, sculpture, and pubescence are similar to those of male (Fig. <xref ref-type="fig" rid="F3">3A–C</xref>). Antennae short, F1 1.25 times as long as wide; remaining flagellomeres slightly longer than wide. Sterna entirely covered by tomentum. Pseudopygidial area short, linear. Pygidial plate trapezoidal, apically truncate. Processes on sides of S6 normal, with short projections. S5 straight, as seen in lateral view. Integument coloration: reddish pattern of integument more developed than in male. Head mostly black, but mandibles (excluding dark apex), labrum, and clypeus yellowish; antennae reddish. Mesosoma black, except pronotal lobe, tegulae, axilla, mesoscutellum, and legs (with pale spurs) yellow to reddish; wings slightly infuscate, stigma light brown, veins from yellow to brown. Metasomal terga and sterna reddish with yellow marginal zones on S2–S4. Pygidial plate reddish.</p><fig id="F3" position="float" orientation="portrait"><object-id xmlns:xlink="http://www.w3.org/1999/xlink" content-type="doi" xlink:type="simple">10.3897/zookeys.1181.110416.figure3</object-id><object-id xmlns:xlink="http://www.w3.org/1999/xlink" content-type="arpha" xlink:type="simple">E3A7EADC-E59B-53AF-BF04-1E77E56FBE62</object-id><label>Figure 3.</label><caption><p><italic><tp:taxon-name><tp:taxon-name-part taxon-name-part-type="genus" reg="Epeolus">Epeolus</tp:taxon-name-part><tp:taxon-name-part taxon-name-part-type="species" reg="albus">albus</tp:taxon-name-part></tp:taxon-name></italic> Astafurova &amp; Proshchalykin, sp. nov., female, patatype <bold>A–C</bold> habitus, dorsal (<bold>A</bold>), ventral (<bold>B</bold>) and lateral (<bold>C</bold>) views. Scale bars: 1.0 mm.</p></caption><graphic xmlns:xlink="http://www.w3.org/1999/xlink" xlink:href="zookeys-1181-241_article-110416__-g003.jpg" position="float" orientation="portrait" xlink:type="simple" id="oo_917752.jpg"><uri content-type="original_file" xlink:type="simple">https://binary.pensoft.net/fig/917752</uri></graphic></fig></tp:treatment-sec><tp:treatment-sec sec-type="etymology" id="SECID0EGCAG"><title>Etymology.</title><p>The specific name “<italic><tp:taxon-name><tp:taxon-name-part taxon-name-part-type="genus" reg="Epeolus"/><tp:taxon-name-part taxon-name-part-type="species" reg="albus">albus</tp:taxon-name-part></tp:taxon-name></italic>” (from Latin, meaning white) is associated with the extremely well-developed white pubescence of the body in the new species.</p></tp:treatment-sec><tp:treatment-sec sec-type="distribution" id="SECID0EWCAG"><title>Distribution.</title><p>Desert areas in Kazakhstan, Uzbekistan, and Turkmenistan.</p></tp:treatment-sec><tp:treatment-sec><!--Section generated to contain objects referenced in tp:taxon-treatment.--><fig id="F7" position="float" orientation="portrait"><object-id xmlns:xlink="http://www.w3.org/1999/xlink" content-type="doi" xlink:type="simple">10.3897/zookeys.1181.110416.figure7</object-id><object-id xmlns:xlink="http://www.w3.org/1999/xlink" content-type="arpha" xlink:type="simple">B1607FE2-DC64-5505-B7A0-6E49DB39252E</object-id><label>Figure 7.</label><caption><p><italic><tp:taxon-name><tp:taxon-name-part taxon-name-part-type="genus" reg="Epeolus">Epeolus</tp:taxon-name-part><tp:taxon-name-part taxon-name-part-type="species" reg="ruficornis">ruficornis</tp:taxon-name-part></tp:taxon-name></italic> Morawitz, 1875, female, lectotype <bold>A</bold> habitus, dorsal view and labels <bold>B</bold> head, frontal view <bold>C</bold> labrum, frontal view <bold>D</bold> mesoscutellum, dorsal view. Scale bars: 1.0 mm (<bold>A, B</bold>); 0.25 mm (<bold>C, D</bold>).</p></caption><graphic xmlns:xlink="http://www.w3.org/1999/xlink" xlink:href="zookeys-1181-241_article-110416__-g007.jpg" position="float" orientation="portrait" xlink:type="simple" id="oo_917756.jpg"><uri content-type="original_file" xlink:type="simple">https://binary.pensoft.net/fig/917756</uri></graphic></fig><fig id="F8" position="float" orientation="portrait"><object-id xmlns:xlink="http://www.w3.org/1999/xlink" content-type="doi" xlink:type="simple">10.3897/zookeys.1181.110416.figure8</object-id><object-id xmlns:xlink="http://www.w3.org/1999/xlink" content-type="arpha" xlink:type="simple">06B786F4-385F-57B5-BD9A-1CD50E530AB2</object-id><label>Figure 8.</label><caption><p><italic><tp:taxon-name><tp:taxon-name-part taxon-name-part-type="genus" reg="Epeolus">Epeolus</tp:taxon-name-part><tp:taxon-name-part taxon-name-part-type="species" reg="vinogradovi">vinogradovi</tp:taxon-name-part></tp:taxon-name></italic> Popov, 1952, female, lectotype <bold>A</bold> habitus, dorsal view and labels <bold>B</bold> head, frontal view <bold>C</bold> labrum, frontal view <bold>D</bold> mesoscutellum, dorsolateral view. Scale bars: 1.0 mm (<bold>A, B</bold>); 0.5 mm (<bold>D</bold>); 0.25 mm (<bold>C</bold>).</p></caption><graphic xmlns:xlink="http://www.w3.org/1999/xlink" xlink:href="zookeys-1181-241_article-110416__-g008.jpg" position="float" orientation="portrait" xlink:type="simple" id="oo_917757.jpg"><uri content-type="original_file" xlink:type="simple">https://binary.pensoft.net/fig/917757</uri></graphic></fig></tp:treatment-sec></tp:taxon-treatment>
