# Supplementary material for: ﻿The genus Epeolus Latreille, 1802 (Hymenoptera, Apidae) in Central Asia
Source: Zookeys. 2023 Oct 6;1181:241–63. doi: 10.3897/zookeys.1181.110416 (PMC10576207; doi:10.3897/zookeys.1181.110416)
Supplement: XML Treatment for Epeolus alpinus [file zookeys.1181.110416-treatment3.xml]

<!DOCTYPE tp:taxon-treatment
  PUBLIC "-//TaxonX//DTD Taxonomic Treatment Publishing DTD v0 20100105//EN" "tax-treatment-NSO.dtd">
<tp:taxon-treatment xmlns:tp="http://www.plazi.org/taxpub"><tp:treatment-meta><kwd-group><label>Taxon classification</label><kwd>
              <named-content content-type="kingdom">Animalia</named-content>
            </kwd><kwd>
              <named-content content-type="order">Hymenoptera</named-content>
            </kwd><kwd>
              <named-content content-type="family">Apidae</named-content>
            </kwd></kwd-group><mixed-citation publication-type="journal"><person-group><name><surname>Astafurova</surname><given-names>Yulia V.</given-names></name><name><surname>Proshchalykin</surname><given-names>Maxim Yu.</given-names></name></person-group><article-title>﻿The genus <italic><tp:taxon-name><tp:taxon-name-part taxon-name-part-type="genus" reg="Epeolus">Epeolus</tp:taxon-name-part></tp:taxon-name></italic> Latreille, 1802 (<tp:taxon-name><tp:taxon-name-part taxon-name-part-type="order">Hymenoptera</tp:taxon-name-part></tp:taxon-name>, <tp:taxon-name><tp:taxon-name-part taxon-name-part-type="family">Apidae</tp:taxon-name-part></tp:taxon-name>) in Central Asia</article-title><source>Zookeys</source><day>06</day><month>10</month><year>2023</year><volume>1181</volume><fpage>241</fpage><lpage>263</lpage><pub-id pub-id-type="doi">10.3897/zookeys.1181.110416</pub-id></mixed-citation></tp:treatment-meta><tp:nomenclature><label>﻿</label><tp:taxon-name>
            <object-id xmlns:xlink="http://www.w3.org/1999/xlink" content-type="arpha" xlink:type="simple">6372B8D3-3156-55DF-81DA-2B1DE812392E</object-id>
            <tp:taxon-name-part taxon-name-part-type="genus" reg="Epeolus">Epeolus</tp:taxon-name-part>
            <tp:taxon-name-part taxon-name-part-type="species" reg="alpinus">alpinus</tp:taxon-name-part>
          </tp:taxon-name><tp:taxon-authority>Friese, 1893</tp:taxon-authority><tp:nomenclature-citation-list><tp:nomenclature-citation><tp:taxon-name>
                <tp:taxon-name-part taxon-name-part-type="genus" reg="Epeolus">Epeolus</tp:taxon-name-part>
                <tp:taxon-name-part taxon-name-part-type="species" reg="alpinus">alpinus</tp:taxon-name-part>
              </tp:taxon-name><comment>Friese, 1893: 34, ♀, ♂ (type locality: Goeschenen, Switzerland).</comment></tp:nomenclature-citation><tp:nomenclature-citation><tp:taxon-name>
                <tp:taxon-name-part taxon-name-part-type="genus" reg="Epeolus">Epeolus</tp:taxon-name-part>
                <tp:taxon-name-part taxon-name-part-type="species" reg="variegatus">variegatus</tp:taxon-name-part>
              </tp:taxon-name><comment>Thomson, 1872 (nom. praeocc., nec Linnaeus, 1758): 212, ♀ (type locality: unknown).</comment></tp:nomenclature-citation><tp:nomenclature-citation><tp:taxon-name>
                <tp:taxon-name-part taxon-name-part-type="genus" reg="Epeolus">Epeolus</tp:taxon-name-part>
                <tp:taxon-name-part taxon-name-part-type="species" reg="glacialis">glacialis</tp:taxon-name-part>
              </tp:taxon-name><comment>Alfken, 1913: 36, nomen novum for <tp:taxon-name><tp:taxon-name-part taxon-name-part-type="genus" reg="Epeolus">E.</tp:taxon-name-part><tp:taxon-name-part taxon-name-part-type="species" reg="variegatus">variegatus</tp:taxon-name-part></tp:taxon-name> Thomson, 1872.</comment></tp:nomenclature-citation><tp:nomenclature-citation><tp:taxon-name>
                <tp:taxon-name-part taxon-name-part-type="genus" reg="Epeolus">Epeolus</tp:taxon-name-part>
                <tp:taxon-name-part taxon-name-part-type="species" reg="montanus">montanus</tp:taxon-name-part>
              </tp:taxon-name><comment>Bischoff, 1930: 9, ♀, ♂ (type locality: Warnemünde, Germany).</comment></tp:nomenclature-citation><tp:nomenclature-citation><tp:taxon-name>
                <tp:taxon-name-part taxon-name-part-type="genus" reg="Epeolus">Epeolus</tp:taxon-name-part>
                <tp:taxon-name-part taxon-name-part-type="species" reg="pilosus">pilosus</tp:taxon-name-part>
              </tp:taxon-name><comment>Bischoff, 1930: 9–10, ♀, ♂ (type locality: Rositten [=Rybachij], Kaliningrad Prov., Russia).</comment></tp:nomenclature-citation><tp:nomenclature-citation><tp:taxon-name>
                <tp:taxon-name-part taxon-name-part-type="genus" reg="Epeolus">Epeolus</tp:taxon-name-part>
                <tp:taxon-name-part taxon-name-part-type="species" reg="alpinus">alpinus</tp:taxon-name-part>
              </tp:taxon-name><comment>Bischoff, 1930 (nom. praeocc., nec Friese, 1893): 9–10, ♀ (type locality: Saas, Switzerland).</comment></tp:nomenclature-citation></tp:nomenclature-citation-list></tp:nomenclature><tp:treatment-sec sec-type="Published data" id="SECID0ETGAG"><title>Published data.</title><p><xref ref-type="bibr" rid="B8">Astafurova and Proshchalykin 2022a</xref>: 308 (Kazakhstan).</p></tp:treatment-sec><tp:treatment-sec sec-type="material" id="SECID0E4GAG"><title>Material examined.</title><p>Kazakhstan, 1 ♂, Chagan-Obo, Saur, Semipalatinsk distr., 13.VI.1910, leg. B. Karavayev [<named-content xmlns:xlink="http://www.w3.org/1999/xlink" content-type="dwc:institutional_code" xlink:title="Zoological Institute, Russian Academy of Sciences" xlink:href="http://grbio.org/institution/zoological-institute-russian-academy-sciences" xlink:type="simple">ZISP</named-content>].</p></tp:treatment-sec><tp:treatment-sec sec-type="distribution" id="SECID0EHHAG"><title>Distribution.</title><p>Kazakhstan; North Africa, Europe, Turkey, Iran, Russia (European part, Urals, Western and Eastern Siberia, Far East), Mongolia.</p></tp:treatment-sec><ref-list><ref id="B8"><mixed-citation xmlns:xlink="http://www.w3.org/1999/xlink" xlink:type="simple"><person-group><name name-style="western"><surname>Astafurova</surname><given-names>YuV</given-names></name><name name-style="western"><surname>Proshchalykin</surname><given-names>MY</given-names></name></person-group> (<year>2022a</year>) <article-title>Review of the <italic><tp:taxon-name><tp:taxon-name-part taxon-name-part-type="genus">Epeolus</tp:taxon-name-part><tp:taxon-name-part taxon-name-part-type="species">cruciger</tp:taxon-name-part></tp:taxon-name></italic> species group (<tp:taxon-name><tp:taxon-name-part taxon-name-part-type="order">Hymenoptera</tp:taxon-name-part></tp:taxon-name>: <tp:taxon-name><tp:taxon-name-part taxon-name-part-type="family">Apidae</tp:taxon-name-part></tp:taxon-name>, <italic><tp:taxon-name><tp:taxon-name-part taxon-name-part-type="genus">Epeolus</tp:taxon-name-part></tp:taxon-name></italic> Latreille, 1802) of Asia, with the description of two new species.</article-title><source>Journal of <tp:taxon-name><tp:taxon-name-part taxon-name-part-type="order">Hymenoptera</tp:taxon-name-part></tp:taxon-name> Research</source><volume>92</volume>: <fpage>305</fpage>–<lpage>328</lpage>. <ext-link xlink:href="10.3897/jhr.92.90098" ext-link-type="doi" xlink:type="simple">https://doi.org/10.3897/jhr.92.90098</ext-link></mixed-citation></ref></ref-list></tp:taxon-treatment>
