# Supplementary material for: ﻿The genus Epeolus Latreille, 1802 (Hymenoptera, Apidae) in Central Asia
Source: Zookeys. 2023 Oct 6;1181:241–63. doi: 10.3897/zookeys.1181.110416 (PMC10576207; doi:10.3897/zookeys.1181.110416)
Supplement: XML Treatment for Epeolus cruciger [file zookeys.1181.110416-treatment5.xml]

<!DOCTYPE tp:taxon-treatment
  PUBLIC "-//TaxonX//DTD Taxonomic Treatment Publishing DTD v0 20100105//EN" "tax-treatment-NSO.dtd">
<tp:taxon-treatment xmlns:tp="http://www.plazi.org/taxpub"><tp:treatment-meta><kwd-group><label>Taxon classification</label><kwd>
              <named-content content-type="kingdom">Animalia</named-content>
            </kwd><kwd>
              <named-content content-type="order">Hymenoptera</named-content>
            </kwd><kwd>
              <named-content content-type="family">Apidae</named-content>
            </kwd></kwd-group><mixed-citation publication-type="journal"><person-group><name><surname>Astafurova</surname><given-names>Yulia V.</given-names></name><name><surname>Proshchalykin</surname><given-names>Maxim Yu.</given-names></name></person-group><article-title>﻿The genus <italic><tp:taxon-name><tp:taxon-name-part taxon-name-part-type="genus" reg="Epeolus">Epeolus</tp:taxon-name-part></tp:taxon-name></italic> Latreille, 1802 (<tp:taxon-name><tp:taxon-name-part taxon-name-part-type="order">Hymenoptera</tp:taxon-name-part></tp:taxon-name>, <tp:taxon-name><tp:taxon-name-part taxon-name-part-type="family">Apidae</tp:taxon-name-part></tp:taxon-name>) in Central Asia</article-title><source>Zookeys</source><day>06</day><month>10</month><year>2023</year><volume>1181</volume><fpage>241</fpage><lpage>263</lpage><pub-id pub-id-type="doi">10.3897/zookeys.1181.110416</pub-id></mixed-citation></tp:treatment-meta><tp:nomenclature><label>﻿</label><tp:taxon-name>
            <object-id xmlns:xlink="http://www.w3.org/1999/xlink" content-type="arpha" xlink:type="simple">9E47608F-3705-58CD-B2E9-D7C3D494DFAC</object-id>
            <tp:taxon-name-part taxon-name-part-type="genus" reg="Epeolus">Epeolus</tp:taxon-name-part>
            <tp:taxon-name-part taxon-name-part-type="species" reg="cruciger">cruciger</tp:taxon-name-part>
          </tp:taxon-name><tp:taxon-authority>(Panzer, 1799)</tp:taxon-authority><tp:nomenclature-citation-list><tp:nomenclature-citation><tp:taxon-name>
                <tp:taxon-name-part taxon-name-part-type="genus" reg="Nomada">Nomada</tp:taxon-name-part>
                <tp:taxon-name-part taxon-name-part-type="species" reg="crucigera">crucigera</tp:taxon-name-part>
              </tp:taxon-name><comment>Panzer, 1799: 20, ♂ (type locality: Austria).</comment></tp:nomenclature-citation><tp:nomenclature-citation><tp:taxon-name>
                <tp:taxon-name-part taxon-name-part-type="genus" reg="Epeolus">Epeolus</tp:taxon-name-part>
                <tp:taxon-name-part taxon-name-part-type="species" reg="rufipes">rufipes</tp:taxon-name-part>
              </tp:taxon-name><comment>Thomson, 1870: 91, ♀ (type locality: S Sweden).</comment></tp:nomenclature-citation><tp:nomenclature-citation><tp:taxon-name>
                <tp:taxon-name-part taxon-name-part-type="genus" reg="Epeolus">Epeolus</tp:taxon-name-part>
                <tp:taxon-name-part taxon-name-part-type="species" reg="similis">similis</tp:taxon-name-part>
              </tp:taxon-name><comment>Höppner, 1899: 355–356, ♀, ♂ (type locality: Freisenbüttel, Germany).</comment></tp:nomenclature-citation><tp:nomenclature-citation><tp:taxon-name>
                <tp:taxon-name-part taxon-name-part-type="genus" reg="Epeolus">Epeolus</tp:taxon-name-part>
                <tp:taxon-name-part taxon-name-part-type="species" reg="cruciger">cruciger</tp:taxon-name-part>
                <tp:taxon-name-part taxon-name-part-type="infraspecific-rank">var.</tp:taxon-name-part>
                <tp:taxon-name-part taxon-name-part-type="variety" reg="elegans">elegans</tp:taxon-name-part>
              </tp:taxon-name><comment>Müller, 1921: 168, ♀ (type locality: Arnswalde, Germany).</comment></tp:nomenclature-citation><tp:nomenclature-citation><tp:taxon-name>
                <tp:taxon-name-part taxon-name-part-type="genus" reg="Epeolus">Epeolus</tp:taxon-name-part>
                <tp:taxon-name-part taxon-name-part-type="species" reg="cruciger">cruciger</tp:taxon-name-part>
                <tp:taxon-name-part taxon-name-part-type="infraspecific-rank">var.</tp:taxon-name-part>
                <tp:taxon-name-part taxon-name-part-type="variety" reg="rufiventris">rufiventris</tp:taxon-name-part>
              </tp:taxon-name><comment>Müller, 1921: 168, ♀ (type locality: Arnswalde, Germany).</comment></tp:nomenclature-citation><tp:nomenclature-citation><tp:taxon-name>
                <tp:taxon-name-part taxon-name-part-type="genus" reg="Epeolus">Epeolus</tp:taxon-name-part>
                <tp:taxon-name-part taxon-name-part-type="species" reg="marginatus">marginatus</tp:taxon-name-part>
              </tp:taxon-name><comment>Bischoff, 1930: 11, ♀, ♂ (type locality: Warnemünde, Germany).</comment></tp:nomenclature-citation></tp:nomenclature-citation-list></tp:nomenclature><tp:treatment-sec sec-type="Published data" id="SECID0EQOAG"><title>Published data.</title><p><xref ref-type="bibr" rid="B37">Morawitz 1880</xref>: 371 (Kazakhstan, as <italic><tp:taxon-name><tp:taxon-name-part taxon-name-part-type="genus" reg="Epeolus">E.</tp:taxon-name-part><tp:taxon-name-part taxon-name-part-type="species" reg="rufipes">rufipes</tp:taxon-name-part></tp:taxon-name></italic>); <xref ref-type="bibr" rid="B49">Popov 1954</xref>: 365 (Kazakhstan); <xref ref-type="bibr" rid="B7">Astafurova and Proshchalykin 2021c</xref>: 11 (Kazakhstan); 2022a: 319 (Kazakhstan, Turkmenistan, Uzbekistan, Kyrgyzstan).</p></tp:treatment-sec><tp:treatment-sec sec-type="material" id="SECID0ENPAG"><title>Material examined.</title><p>Kazakhstan, 1 ♀, Kyzylorda, Perovsk district, Kara-Uzyan, 15.IV.16, leg. N. Pulikovskaya [<named-content xmlns:xlink="http://www.w3.org/1999/xlink" content-type="dwc:institutional_code" xlink:title="Zoological Institute, Russian Academy of Sciences" xlink:href="http://grbio.org/institution/zoological-institute-russian-academy-sciences" xlink:type="simple">ZISP</named-content>]; 1 ♀, Syr Darja River, Kazalinsk distr., 7.VI.1926, leg. Rukavishnikov [<named-content xmlns:xlink="http://www.w3.org/1999/xlink" content-type="dwc:institutional_code" xlink:title="Zoological Institute, Russian Academy of Sciences" xlink:href="http://grbio.org/institution/zoological-institute-russian-academy-sciences" xlink:type="simple">ZISP</named-content>]; 1 ♂, Altay Mts, 10 km ENE of Nikitinka, Koktau Mts, 7.VIII.1983, leg. <abbrev xmlns:xlink="http://www.w3.org/1999/xlink" xlink:title="S. Belokobylskij" id="ABBRID0E2PAG" xlink:type="simple">SB</abbrev> [<named-content xmlns:xlink="http://www.w3.org/1999/xlink" content-type="dwc:institutional_code" xlink:title="Zoological Institute, Russian Academy of Sciences" xlink:href="http://grbio.org/institution/zoological-institute-russian-academy-sciences" xlink:type="simple">ZISP</named-content>]; 1 ♀, 25 km SSW of Zhansugirov, Aksu River, Zhungarskiy Alatau, 1600 m, 26.VII.1986, leg. Yu. Pesenko [<named-content xmlns:xlink="http://www.w3.org/1999/xlink" content-type="dwc:institutional_code" xlink:title="Zoological Institute, Russian Academy of Sciences" xlink:href="http://grbio.org/institution/zoological-institute-russian-academy-sciences" xlink:type="simple">ZISP</named-content>]; Kyrgyzstan, 1 ♀, Ussyk-Kyl-Tal, Umg. Ortotokoj, 1700 m, 20.VII.1997, leg. V. Dolin [<named-content xmlns:xlink="http://www.w3.org/1999/xlink" content-type="dwc:institutional_code" xlink:title="Zoological Institute, Russian Academy of Sciences" xlink:href="http://grbio.org/institution/zoological-institute-russian-academy-sciences" xlink:type="simple">ZISP</named-content>]; 1 ♀, 3 ♂♂, 30 km ESE of Rybachiy, Issyk-Kul Lake, 15.VII.1979, leg. Yu. Pesenko [<named-content xmlns:xlink="http://www.w3.org/1999/xlink" content-type="dwc:institutional_code" xlink:title="Zoological Institute, Russian Academy of Sciences" xlink:href="http://grbio.org/institution/zoological-institute-russian-academy-sciences" xlink:type="simple">ZISP</named-content>].</p></tp:treatment-sec><tp:treatment-sec sec-type="distribution" id="SECID0EPQAG"><title>Distribution.</title><p>Kazakhstan, Uzbekistan, Kyrgyzstan, Turkmenistan; Europe, Turkey, Syria, Iran, Russia (northeast to Magadan Prov.), Mongolia.</p></tp:treatment-sec><tp:treatment-sec sec-type="remarks" id="SECID0EUQAG"><title>Remarks.</title><p>In Central Asia <italic><tp:taxon-name><tp:taxon-name-part taxon-name-part-type="genus" reg="Epeolus">Epeolus</tp:taxon-name-part><tp:taxon-name-part taxon-name-part-type="species" reg="cruciger">cruciger</tp:taxon-name-part></tp:taxon-name></italic> is common only in northern Kazakhstan, but in the remaining Central Asian territories this species is rare and occurs mostly in the mountains. Here females have a mostly well-developed red pattern in the integument coloration and yellowish pubescence.</p></tp:treatment-sec><ref-list><ref id="B37"><mixed-citation xmlns:xlink="http://www.w3.org/1999/xlink" xlink:type="simple"><person-group><name name-style="western"><surname>Morawitz</surname><given-names>FF</given-names></name></person-group> (<year>1880</year>) Ein Beitrag zur Bienen-Fauna Mittel-Asiens. Bulletin de l’Académie Impériale des Sciences de St.-Pétersbourg 26(22/36): 337–389.</mixed-citation></ref><ref id="B49"><mixed-citation xmlns:xlink="http://www.w3.org/1999/xlink" xlink:type="simple"><person-group><name name-style="western"><surname>Popov</surname><given-names>VB</given-names></name></person-group> (<year>1954</year>) <article-title>On the fauna of bees (<tp:taxon-name><tp:taxon-name-part taxon-name-part-type="order">Hymenoptera</tp:taxon-name-part></tp:taxon-name>, <tp:taxon-name><tp:taxon-name-part taxon-name-part-type="superfamily">Apoidea</tp:taxon-name-part></tp:taxon-name>) in the southern part of the Western Kazakhstan Province. Trudy Zoologicheskogo Instituta Akademii Nauk S.S.S.R.</article-title><volume>16</volume>: <fpage>351</fpage>–<lpage>373</lpage>. [In Russian]</mixed-citation></ref><ref id="B7"><mixed-citation xmlns:xlink="http://www.w3.org/1999/xlink" xlink:type="simple"><person-group><name name-style="western"><surname>Astafurova</surname><given-names>YuV</given-names></name><name name-style="western"><surname>Proshchalykin</surname><given-names>MY</given-names></name></person-group> (<year>2021c</year>) <article-title>A new species of the genus <italic><tp:taxon-name><tp:taxon-name-part taxon-name-part-type="genus">Epeolus</tp:taxon-name-part></tp:taxon-name></italic> Latreille, 1802 (<tp:taxon-name><tp:taxon-name-part taxon-name-part-type="order">Hymenoptera</tp:taxon-name-part></tp:taxon-name>, <tp:taxon-name><tp:taxon-name-part taxon-name-part-type="superfamily">Apoidea</tp:taxon-name-part></tp:taxon-name>: <tp:taxon-name><tp:taxon-name-part taxon-name-part-type="family">Apidae</tp:taxon-name-part></tp:taxon-name>) from the Pamirs, with a checklist of Central Asian species.</article-title><source>Far Eastern Entomologist = Dal’nevostochnyi Entomolog</source><volume>437</volume>: <fpage>10</fpage>–<lpage>15</lpage>. <ext-link xlink:href="10.25221/fee.437.3" ext-link-type="doi" xlink:type="simple">https://doi.org/10.25221/fee.437.3</ext-link></mixed-citation></ref></ref-list></tp:taxon-treatment>
