# Supplementary material for: ﻿The genus Epeolus Latreille, 1802 (Hymenoptera, Apidae) in Central Asia
Source: Zookeys. 2023 Oct 6;1181:241–63. doi: 10.3897/zookeys.1181.110416 (PMC10576207; doi:10.3897/zookeys.1181.110416)
Supplement: XML Treatment for Epeolus mikhailovi [file zookeys.1181.110416-treatment10.xml]

<!DOCTYPE tp:taxon-treatment
  PUBLIC "-//TaxonX//DTD Taxonomic Treatment Publishing DTD v0 20100105//EN" "tax-treatment-NSO.dtd">
<tp:taxon-treatment xmlns:tp="http://www.plazi.org/taxpub"><tp:treatment-meta><kwd-group><label>Taxon classification</label><kwd>
              <named-content content-type="kingdom">Animalia</named-content>
            </kwd><kwd>
              <named-content content-type="order">Hymenoptera</named-content>
            </kwd><kwd>
              <named-content content-type="family">Apidae</named-content>
            </kwd></kwd-group><mixed-citation publication-type="journal"><person-group><name><surname>Astafurova</surname><given-names>Yulia V.</given-names></name><name><surname>Proshchalykin</surname><given-names>Maxim Yu.</given-names></name></person-group><article-title>﻿The genus <italic><tp:taxon-name><tp:taxon-name-part taxon-name-part-type="genus" reg="Epeolus">Epeolus</tp:taxon-name-part></tp:taxon-name></italic> Latreille, 1802 (<tp:taxon-name><tp:taxon-name-part taxon-name-part-type="order">Hymenoptera</tp:taxon-name-part></tp:taxon-name>, <tp:taxon-name><tp:taxon-name-part taxon-name-part-type="family">Apidae</tp:taxon-name-part></tp:taxon-name>) in Central Asia</article-title><source>Zookeys</source><day>06</day><month>10</month><year>2023</year><volume>1181</volume><fpage>241</fpage><lpage>263</lpage><pub-id pub-id-type="doi">10.3897/zookeys.1181.110416</pub-id></mixed-citation></tp:treatment-meta><tp:nomenclature><label>﻿</label><tp:taxon-name>
            <object-id xmlns:xlink="http://www.w3.org/1999/xlink" content-type="arpha" xlink:type="simple">547E66F8-E66A-52E0-9DB2-16365BF9843A</object-id>
            <tp:taxon-name-part taxon-name-part-type="genus" reg="Epeolus">Epeolus</tp:taxon-name-part>
            <tp:taxon-name-part taxon-name-part-type="species" reg="mikhailovi">mikhailovi</tp:taxon-name-part>
          </tp:taxon-name><tp:taxon-authority>Astafurova &amp; Proshchalykin, 2021</tp:taxon-authority><xref ref-type="fig" rid="F4">Fig. 4</xref><tp:nomenclature-citation-list><tp:nomenclature-citation><tp:taxon-name>
                <tp:taxon-name-part taxon-name-part-type="genus" reg="Epeolus">Epeolus</tp:taxon-name-part>
                <tp:taxon-name-part taxon-name-part-type="species" reg="mikhailovi">mikhailovi</tp:taxon-name-part>
              </tp:taxon-name><comment>Astafurova &amp; Proshchalykin, 2021a: 30, ♀ (type locality: Kyrgyzstan, Toguz-bulak).</comment></tp:nomenclature-citation></tp:nomenclature-citation-list></tp:nomenclature><tp:treatment-sec sec-type="Published data" id="SECID0EK3AG"><title>Published data.</title><p><xref ref-type="bibr" rid="B5">Astafurova and Proshchalykin 2021a</xref>: 30; <xref ref-type="bibr" rid="B7">2021c</xref>:11 (Kyrgyzstan, Tajikistan).</p></tp:treatment-sec><tp:treatment-sec sec-type="material" id="SECID0EY3AG"><title>Material examined.</title><p>Uzbekistan, 1 ♀, Samarkand, coll. F. Morawitz [<named-content xmlns:xlink="http://www.w3.org/1999/xlink" content-type="dwc:institutional_code" xlink:title="Zoological Institute, Russian Academy of Sciences" xlink:href="http://grbio.org/institution/zoological-institute-russian-academy-sciences" xlink:type="simple">ZISP</named-content>]; Tajikistan, 1 ♂, Yagnob, 15.VI.[1870], [<italic><tp:taxon-name><tp:taxon-name-part taxon-name-part-type="genus" reg="Epeolus">E.</tp:taxon-name-part><tp:taxon-name-part taxon-name-part-type="species" reg="transitorius">transitorius</tp:taxon-name-part></tp:taxon-name></italic> det. F. Morawitz] [<named-content xmlns:xlink="http://www.w3.org/1999/xlink" content-type="dwc:institutional_code" xlink:title="Zoological Institute, Russian Academy of Sciences" xlink:href="http://grbio.org/institution/zoological-institute-russian-academy-sciences" xlink:type="simple">ZISP</named-content>]; 1 ♂, Zararavshan valley [Pasrut River, near Anzob], 24.VI.[1870] [<italic><tp:taxon-name><tp:taxon-name-part taxon-name-part-type="genus" reg="Epeolus">E.</tp:taxon-name-part><tp:taxon-name-part taxon-name-part-type="species" reg="transitorius">transitorius</tp:taxon-name-part></tp:taxon-name></italic> det. F. Morawitz] [<named-content xmlns:xlink="http://www.w3.org/1999/xlink" content-type="dwc:institutional_code" xlink:title="Zoological Museum of the Moscow State University" xlink:href="http://grbio.org/institution/zoological-museum-moscow-lomonosov-state-university" xlink:type="simple">ZMMU</named-content>]; 1 ♀, Pamir, Vanch, 30.VIII.1943, leg. Stakelberg [<named-content xmlns:xlink="http://www.w3.org/1999/xlink" content-type="dwc:institutional_code" xlink:title="Zoological Institute, Russian Academy of Sciences" xlink:href="http://grbio.org/institution/zoological-institute-russian-academy-sciences" xlink:type="simple">ZISP</named-content>]; 3 ♀♀, 3 ♂♂, Pamir, Shavoz, Shakhadara River, 2800 m, 9.VII.1960, leg. L. Zimina [<named-content xmlns:xlink="http://www.w3.org/1999/xlink" content-type="dwc:institutional_code" xlink:title="Zoological Museum of the Moscow State University" xlink:href="http://grbio.org/institution/zoological-museum-moscow-lomonosov-state-university" xlink:type="simple">ZMMU</named-content>]; 1 ♀, Khorog, 2600 m, 15.VI.1956, leg. Zhelokhovtsev [<named-content xmlns:xlink="http://www.w3.org/1999/xlink" content-type="dwc:institutional_code" xlink:title="Zoological Museum of the Moscow State University" xlink:href="http://grbio.org/institution/zoological-museum-moscow-lomonosov-state-university" xlink:type="simple">ZMMU</named-content>]; 1 ♂, Pamir, Chil Dara, 12.VI., leg. N. Bogoyavlenskiy [<named-content xmlns:xlink="http://www.w3.org/1999/xlink" content-type="dwc:institutional_code" xlink:title="Zoological Institute, Russian Academy of Sciences" xlink:href="http://grbio.org/institution/zoological-institute-russian-academy-sciences" xlink:type="simple">ZISP</named-content>]; 1 ♂, Pamir, 10 km SE of Ishkashim, 2600 m, 18.VII.1964, leg. Tanasiychuk [<named-content xmlns:xlink="http://www.w3.org/1999/xlink" content-type="dwc:institutional_code" xlink:title="Zoological Institute, Russian Academy of Sciences" xlink:href="http://grbio.org/institution/zoological-institute-russian-academy-sciences" xlink:type="simple">ZISP</named-content>].</p></tp:treatment-sec><tp:treatment-sec sec-type="description" id="SECID0EU5AG"><title>Description of hitherto unknown male.</title><p>Structure, sculpture, coloration and pubescence are similar to those of the female (see <xref ref-type="bibr" rid="B5">Astafurova and Proshchalykin 2021a</xref>: 30). Total body length 5.0–8.5 mm. Flagellomeres about as wide as long (Fig. <xref ref-type="fig" rid="F4">4B</xref>). Pygidial plate (T7) coarsely and densely punctate, 1.0–1.1 times as long as basal width, slightly narrowed toward apex; apical margin straight (Fig. <xref ref-type="fig" rid="F4">4C</xref>). Head (Fig. <xref ref-type="fig" rid="F4">4B</xref>) mostly black, but mandible reddish with red-brown apex and F1 reddish apically. Mesosoma mostly black; tegula, tibia, tarsi (and sometimes femora) reddish. Tergal discs black, marginal zones yellowish; pygidial plate black or reddish. Sterna brownish or reddish with yellowish marginal zones. Clypeus, paraocular and supraclypeal areas with dense (obscuring integument) tomentum; genal area with sparser and short setae. Frons with sparse short plumose and long simple setae. Ventral part of mesosoma, pronotum, mesepisternum (at least upper half), and metanotum laterally with whitish tomentum obscuring integument. Mesoscutum with developed tomentum on anterior half and peripherally. Tergal marginal zones (on T1–T4) with uninterrupted bands of tomentum (Fig. <xref ref-type="fig" rid="F4">4A</xref>); T1 with basal band widely connected with apical band laterally. S2–S3 with white bands of tomentum on marginal zones and S4 and S5 with golden long setae.</p><fig id="F4" position="float" orientation="portrait"><object-id xmlns:xlink="http://www.w3.org/1999/xlink" content-type="doi" xlink:type="simple">10.3897/zookeys.1181.110416.figure4</object-id><object-id xmlns:xlink="http://www.w3.org/1999/xlink" content-type="arpha" xlink:type="simple">C7010988-CC74-5B6E-A6E2-BE8B316AB539</object-id><label>Figure 4.</label><caption><p><italic><tp:taxon-name><tp:taxon-name-part taxon-name-part-type="genus" reg="Epeolus">Epeolus</tp:taxon-name-part><tp:taxon-name-part taxon-name-part-type="species" reg="mikhailovi">mikhailovi</tp:taxon-name-part></tp:taxon-name></italic> Astafurova &amp; Proshchalykin, 2021, male <bold>A</bold> metasoma, dorsal view <bold>B</bold> head, frontal view <bold>C</bold> pygidial plate. Scale bars: 1.0 mm (<bold>A, B</bold>); 0.25 mm (<bold>C</bold>).</p></caption><graphic xmlns:xlink="http://www.w3.org/1999/xlink" xlink:href="zookeys-1181-241_article-110416__-g004.jpg" position="float" orientation="portrait" xlink:type="simple" id="oo_917753.jpg"><uri content-type="original_file" xlink:type="simple">https://binary.pensoft.net/fig/917753</uri></graphic></fig></tp:treatment-sec><tp:treatment-sec sec-type="distribution" id="SECID0EQABG"><title>Distribution.</title><p>Mountains of *Uzbekistan, Kyrgyzstan, and Tajikistan.</p></tp:treatment-sec><ref-list><ref id="B5"><mixed-citation xmlns:xlink="http://www.w3.org/1999/xlink" xlink:type="simple"><person-group><name name-style="western"><surname>Astafurova</surname><given-names>YuV</given-names></name><name name-style="western"><surname>Proshchalykin</surname><given-names>MY</given-names></name></person-group> (<year>2021a</year>) <article-title>Review of the <italic><tp:taxon-name><tp:taxon-name-part taxon-name-part-type="genus">Epeolus</tp:taxon-name-part><tp:taxon-name-part taxon-name-part-type="species">tarsalis</tp:taxon-name-part></tp:taxon-name></italic> species group (<tp:taxon-name><tp:taxon-name-part taxon-name-part-type="order">Hymenoptera</tp:taxon-name-part></tp:taxon-name>: <tp:taxon-name><tp:taxon-name-part taxon-name-part-type="family">Apidae</tp:taxon-name-part></tp:taxon-name>, <italic><tp:taxon-name><tp:taxon-name-part taxon-name-part-type="genus">Epeolus</tp:taxon-name-part></tp:taxon-name></italic> Latreille, 1802), with description of a new species.</article-title><source>Zootaxa</source><volume>5006</volume>(<issue>1</issue>): <fpage>26</fpage>–<lpage>36</lpage>. <ext-link xlink:href="10.11646/zootaxa.5006.1.6" ext-link-type="doi" xlink:type="simple">https://doi.org/10.11646/zootaxa.5006.1.6</ext-link></mixed-citation></ref><ref id="B7"><mixed-citation xmlns:xlink="http://www.w3.org/1999/xlink" xlink:type="simple"><person-group><name name-style="western"><surname>Astafurova</surname><given-names>YuV</given-names></name><name name-style="western"><surname>Proshchalykin</surname><given-names>MY</given-names></name></person-group> (<year>2021c</year>) <article-title>A new species of the genus <italic><tp:taxon-name><tp:taxon-name-part taxon-name-part-type="genus">Epeolus</tp:taxon-name-part></tp:taxon-name></italic> Latreille, 1802 (<tp:taxon-name><tp:taxon-name-part taxon-name-part-type="order">Hymenoptera</tp:taxon-name-part></tp:taxon-name>, <tp:taxon-name><tp:taxon-name-part taxon-name-part-type="superfamily">Apoidea</tp:taxon-name-part></tp:taxon-name>: <tp:taxon-name><tp:taxon-name-part taxon-name-part-type="family">Apidae</tp:taxon-name-part></tp:taxon-name>) from the Pamirs, with a checklist of Central Asian species.</article-title><source>Far Eastern Entomologist = Dal’nevostochnyi Entomolog</source><volume>437</volume>: <fpage>10</fpage>–<lpage>15</lpage>. <ext-link xlink:href="10.25221/fee.437.3" ext-link-type="doi" xlink:type="simple">https://doi.org/10.25221/fee.437.3</ext-link></mixed-citation></ref></ref-list></tp:taxon-treatment>
