# Supplementary material for: ﻿The genus Epeolus Latreille, 1802 (Hymenoptera, Apidae) in Central Asia
Source: Zookeys. 2023 Oct 6;1181:241–63. doi: 10.3897/zookeys.1181.110416 (PMC10576207; doi:10.3897/zookeys.1181.110416)
Supplement: XML Treatment for Epeolus productulus [file zookeys.1181.110416-treatment14.xml]

<!DOCTYPE tp:taxon-treatment
  PUBLIC "-//TaxonX//DTD Taxonomic Treatment Publishing DTD v0 20100105//EN" "tax-treatment-NSO.dtd">
<tp:taxon-treatment xmlns:tp="http://www.plazi.org/taxpub"><tp:treatment-meta><kwd-group><label>Taxon classification</label><kwd>
              <named-content content-type="kingdom">Animalia</named-content>
            </kwd><kwd>
              <named-content content-type="order">Hymenoptera</named-content>
            </kwd><kwd>
              <named-content content-type="family">Apidae</named-content>
            </kwd></kwd-group><mixed-citation publication-type="journal"><person-group><name><surname>Astafurova</surname><given-names>Yulia V.</given-names></name><name><surname>Proshchalykin</surname><given-names>Maxim Yu.</given-names></name></person-group><article-title>﻿The genus <italic><tp:taxon-name><tp:taxon-name-part taxon-name-part-type="genus" reg="Epeolus">Epeolus</tp:taxon-name-part></tp:taxon-name></italic> Latreille, 1802 (<tp:taxon-name><tp:taxon-name-part taxon-name-part-type="order">Hymenoptera</tp:taxon-name-part></tp:taxon-name>, <tp:taxon-name><tp:taxon-name-part taxon-name-part-type="family">Apidae</tp:taxon-name-part></tp:taxon-name>) in Central Asia</article-title><source>Zookeys</source><day>06</day><month>10</month><year>2023</year><volume>1181</volume><fpage>241</fpage><lpage>263</lpage><pub-id pub-id-type="doi">10.3897/zookeys.1181.110416</pub-id></mixed-citation></tp:treatment-meta><tp:nomenclature><label>﻿</label><tp:taxon-name>
            <object-id xmlns:xlink="http://www.w3.org/1999/xlink" content-type="arpha" xlink:type="simple">41F0DD9A-F076-5250-89B5-F138B99B2EFC</object-id>
            <tp:taxon-name-part taxon-name-part-type="genus" reg="Epeolus">Epeolus</tp:taxon-name-part>
            <tp:taxon-name-part taxon-name-part-type="species" reg="productulus">productulus</tp:taxon-name-part>
          </tp:taxon-name><tp:taxon-authority>Bischoff, 1930</tp:taxon-authority><tp:nomenclature-citation-list><tp:nomenclature-citation><tp:taxon-name>
                <tp:taxon-name-part taxon-name-part-type="genus" reg="Epeolus">Epeolus</tp:taxon-name-part>
                <tp:taxon-name-part taxon-name-part-type="species" reg="productulus">productulus</tp:taxon-name-part>
              </tp:taxon-name><comment>Bischoff, 1930: 4, ♂, ♀ (type locality: Sarepta, Volgograd Prov., Russia).</comment></tp:nomenclature-citation></tp:nomenclature-citation-list></tp:nomenclature><tp:treatment-sec sec-type="Published data" id="SECID0EUWBG"><title>Published data.</title><p>Schwartz et al. 1999: 486 (Kazakhstan, Uzbekistan).</p></tp:treatment-sec><tp:treatment-sec sec-type="material" id="SECID0EZWBG"><title>Material examined.</title><p>Kazakhstan, 3 ♀♀, Ber Tschogur, Mugodjar Mts, 3.VI.1910, coll. L. Wolmann [<named-content xmlns:xlink="http://www.w3.org/1999/xlink" content-type="dwc:institutional_code" xlink:title="Zoological Institute, Russian Academy of Sciences" xlink:href="http://grbio.org/institution/zoological-institute-russian-academy-sciences" xlink:type="simple">ZISP</named-content>]; 1 ♀, Ryn-peski (desert), 12 km S of Urda, 3.VI.2001, leg. J. Miatleuski [<named-content xmlns:xlink="http://www.w3.org/1999/xlink" content-type="dwc:institutional_code" xlink:title="Oberösterreichisches Landesmuseum, Biologiezentrum" xlink:href="http://grbio.org/institution/ober%C3%B6sterreichisches-landesmuseum" xlink:type="simple">OLBL</named-content>]; Uzbekistan, 5 ♀♀, 1 ♂, Kurgan-Tyube, Fergana, 23.V.1938, leg. <abbrev xmlns:xlink="http://www.w3.org/1999/xlink" xlink:title="V. Popov" id="ABBRID0EHXBG" xlink:type="simple">VP</abbrev> [<named-content xmlns:xlink="http://www.w3.org/1999/xlink" content-type="dwc:institutional_code" xlink:title="Zoological Institute, Russian Academy of Sciences" xlink:href="http://grbio.org/institution/zoological-institute-russian-academy-sciences" xlink:type="simple">ZISP</named-content>]; 1 ♂, Dzhuma, Fergana, 23.V.1938 [<named-content xmlns:xlink="http://www.w3.org/1999/xlink" content-type="dwc:institutional_code" xlink:title="Zoological Institute, Russian Academy of Sciences" xlink:href="http://grbio.org/institution/zoological-institute-russian-academy-sciences" xlink:type="simple">ZISP</named-content>].</p></tp:treatment-sec><tp:treatment-sec sec-type="distribution" id="SECID0ETXBG"><title>Distribution.</title><p>Kazakhstan, Uzbekistan; Central and South Europe, Turkey, Syria, Ukraine, Russia (south of European part, Orenburg Prov.).</p></tp:treatment-sec></tp:taxon-treatment>
