# Supplementary material for: ﻿The genus Epeolus Latreille, 1802 (Hymenoptera, Apidae) in Central Asia
Source: Zookeys. 2023 Oct 6;1181:241–63. doi: 10.3897/zookeys.1181.110416 (PMC10576207; doi:10.3897/zookeys.1181.110416)
Supplement: XML Treatment for Epeolus seraxensis [file zookeys.1181.110416-treatment17.xml]

<!DOCTYPE tp:taxon-treatment
  PUBLIC "-//TaxonX//DTD Taxonomic Treatment Publishing DTD v0 20100105//EN" "tax-treatment-NSO.dtd">
<tp:taxon-treatment xmlns:tp="http://www.plazi.org/taxpub"><tp:treatment-meta><kwd-group><label>Taxon classification</label><kwd>
              <named-content content-type="kingdom">Animalia</named-content>
            </kwd><kwd>
              <named-content content-type="order">Hymenoptera</named-content>
            </kwd><kwd>
              <named-content content-type="family">Apidae</named-content>
            </kwd></kwd-group><mixed-citation publication-type="journal"><person-group><name><surname>Astafurova</surname><given-names>Yulia V.</given-names></name><name><surname>Proshchalykin</surname><given-names>Maxim Yu.</given-names></name></person-group><article-title>﻿The genus <italic><tp:taxon-name><tp:taxon-name-part taxon-name-part-type="genus" reg="Epeolus">Epeolus</tp:taxon-name-part></tp:taxon-name></italic> Latreille, 1802 (<tp:taxon-name><tp:taxon-name-part taxon-name-part-type="order">Hymenoptera</tp:taxon-name-part></tp:taxon-name>, <tp:taxon-name><tp:taxon-name-part taxon-name-part-type="family">Apidae</tp:taxon-name-part></tp:taxon-name>) in Central Asia</article-title><source>Zookeys</source><day>06</day><month>10</month><year>2023</year><volume>1181</volume><fpage>241</fpage><lpage>263</lpage><pub-id pub-id-type="doi">10.3897/zookeys.1181.110416</pub-id></mixed-citation></tp:treatment-meta><tp:nomenclature><label>﻿</label><tp:taxon-name>
            <object-id xmlns:xlink="http://www.w3.org/1999/xlink" content-type="arpha" xlink:type="simple">2DCA8386-8E1C-5647-ACEC-B867C0A43F17</object-id>
            <tp:taxon-name-part taxon-name-part-type="genus" reg="Epeolus">Epeolus</tp:taxon-name-part>
            <tp:taxon-name-part taxon-name-part-type="species" reg="seraxensis">seraxensis</tp:taxon-name-part>
          </tp:taxon-name><tp:taxon-authority>Radoszkowski, 1893</tp:taxon-authority><tp:nomenclature-citation-list><tp:nomenclature-citation><tp:taxon-name>
                <tp:taxon-name-part taxon-name-part-type="genus" reg="Epeolus">Epeolus</tp:taxon-name-part>
                <tp:taxon-name-part taxon-name-part-type="species" reg="transitorius">transitorius</tp:taxon-name-part>
                <tp:taxon-name-part taxon-name-part-type="infraspecific-rank">var.</tp:taxon-name-part>
                <tp:taxon-name-part taxon-name-part-type="variety" reg="seraxensis">seraxensis</tp:taxon-name-part>
              </tp:taxon-name><comment>Radoszkowski, 1893: 54–55, ♀, ♂ (type locality: Serax, Turkmenistan).</comment></tp:nomenclature-citation><tp:nomenclature-citation><tp:taxon-name>
                <tp:taxon-name-part taxon-name-part-type="genus" reg="Epeolus">Epeolus</tp:taxon-name-part>
                <tp:taxon-name-part taxon-name-part-type="species" reg="seraxensis">seraxensis</tp:taxon-name-part>
              </tp:taxon-name><comment>: <xref ref-type="bibr" rid="B13">Bogusch 2021</xref>: 59. Upgraded to species rank.</comment></tp:nomenclature-citation></tp:nomenclature-citation-list></tp:nomenclature><tp:treatment-sec sec-type="Published data" id="SECID0E2EAI"><title>Published data.</title><p><xref ref-type="bibr" rid="B13">Bogusch 2021</xref>: 59 (Turkmenistan); <xref ref-type="bibr" rid="B7">Astafurova and Proshchalykin 2021c</xref>: 11 (Turkmenistan); 2022b: 207 (Kazakhstan, Tajikistan, Turkmenistan).</p></tp:treatment-sec><tp:treatment-sec sec-type="material" id="SECID0EJFAI"><title>Material examined.</title><p>Kazakhstan, 3 ♀♀, Charyn River, 10 km NW of Chundzha, 22–23.VII.1988, leg. M. Volkovish [<named-content xmlns:xlink="http://www.w3.org/1999/xlink" content-type="dwc:institutional_code" xlink:title="Zoological Institute, Russian Academy of Sciences" xlink:href="http://grbio.org/institution/zoological-institute-russian-academy-sciences" xlink:type="simple">ZISP</named-content>].</p></tp:treatment-sec><tp:treatment-sec sec-type="distribution" id="SECID0ETFAI"><title>Distribution.</title><p>Kazakhstan, Turkmenistan, Tajikistan, Azerbaijan, Iran, Israel.</p></tp:treatment-sec><ref-list><ref id="B13"><mixed-citation xmlns:xlink="http://www.w3.org/1999/xlink" xlink:type="simple"><person-group><name name-style="western"><surname>Bogusch</surname><given-names>P</given-names></name></person-group> (<year>2021</year>) <article-title>The cuckoo bees of the genus <italic><tp:taxon-name><tp:taxon-name-part taxon-name-part-type="genus">Epeolus</tp:taxon-name-part></tp:taxon-name></italic> Latreille, 1802 (<tp:taxon-name><tp:taxon-name-part taxon-name-part-type="order">Hymenoptera</tp:taxon-name-part></tp:taxon-name>, <tp:taxon-name><tp:taxon-name-part taxon-name-part-type="family">Apidae</tp:taxon-name-part></tp:taxon-name>) from the Middle East and North Africa with descriptions of two new species.</article-title><source>Journal of <tp:taxon-name><tp:taxon-name-part taxon-name-part-type="order">Hymenoptera</tp:taxon-name-part></tp:taxon-name> Research</source><volume>84</volume>: <fpage>45</fpage>–<lpage>68</lpage>. <ext-link xlink:href="10.3897/jhr.84.67049" ext-link-type="doi" xlink:type="simple">https://doi.org/10.3897/jhr.84.67049</ext-link></mixed-citation></ref><ref id="B7"><mixed-citation xmlns:xlink="http://www.w3.org/1999/xlink" xlink:type="simple"><person-group><name name-style="western"><surname>Astafurova</surname><given-names>YuV</given-names></name><name name-style="western"><surname>Proshchalykin</surname><given-names>MY</given-names></name></person-group> (<year>2021c</year>) <article-title>A new species of the genus <italic><tp:taxon-name><tp:taxon-name-part taxon-name-part-type="genus">Epeolus</tp:taxon-name-part></tp:taxon-name></italic> Latreille, 1802 (<tp:taxon-name><tp:taxon-name-part taxon-name-part-type="order">Hymenoptera</tp:taxon-name-part></tp:taxon-name>, <tp:taxon-name><tp:taxon-name-part taxon-name-part-type="superfamily">Apoidea</tp:taxon-name-part></tp:taxon-name>: <tp:taxon-name><tp:taxon-name-part taxon-name-part-type="family">Apidae</tp:taxon-name-part></tp:taxon-name>) from the Pamirs, with a checklist of Central Asian species.</article-title><source>Far Eastern Entomologist = Dal’nevostochnyi Entomolog</source><volume>437</volume>: <fpage>10</fpage>–<lpage>15</lpage>. <ext-link xlink:href="10.25221/fee.437.3" ext-link-type="doi" xlink:type="simple">https://doi.org/10.25221/fee.437.3</ext-link></mixed-citation></ref></ref-list></tp:taxon-treatment>
