# Supplementary material for: ﻿The genus Epeolus Latreille, 1802 (Hymenoptera, Apidae) in Central Asia
Source: Zookeys. 2023 Oct 6;1181:241–63. doi: 10.3897/zookeys.1181.110416 (PMC10576207; doi:10.3897/zookeys.1181.110416)
Supplement: XML Treatment for Epeolus variegatus [file zookeys.1181.110416-treatment20.xml]

<!DOCTYPE tp:taxon-treatment
  PUBLIC "-//TaxonX//DTD Taxonomic Treatment Publishing DTD v0 20100105//EN" "tax-treatment-NSO.dtd">
<tp:taxon-treatment xmlns:tp="http://www.plazi.org/taxpub"><tp:treatment-meta><kwd-group><label>Taxon classification</label><kwd>
              <named-content content-type="kingdom">Animalia</named-content>
            </kwd><kwd>
              <named-content content-type="order">Hymenoptera</named-content>
            </kwd><kwd>
              <named-content content-type="family">Apidae</named-content>
            </kwd></kwd-group><mixed-citation publication-type="journal"><person-group><name><surname>Astafurova</surname><given-names>Yulia V.</given-names></name><name><surname>Proshchalykin</surname><given-names>Maxim Yu.</given-names></name></person-group><article-title>﻿The genus <italic><tp:taxon-name><tp:taxon-name-part taxon-name-part-type="genus" reg="Epeolus">Epeolus</tp:taxon-name-part></tp:taxon-name></italic> Latreille, 1802 (<tp:taxon-name><tp:taxon-name-part taxon-name-part-type="order">Hymenoptera</tp:taxon-name-part></tp:taxon-name>, <tp:taxon-name><tp:taxon-name-part taxon-name-part-type="family">Apidae</tp:taxon-name-part></tp:taxon-name>) in Central Asia</article-title><source>Zookeys</source><day>06</day><month>10</month><year>2023</year><volume>1181</volume><fpage>241</fpage><lpage>263</lpage><pub-id pub-id-type="doi">10.3897/zookeys.1181.110416</pub-id></mixed-citation></tp:treatment-meta><tp:nomenclature><label>﻿</label><tp:taxon-name>
            <object-id xmlns:xlink="http://www.w3.org/1999/xlink" content-type="arpha" xlink:type="simple">717137AF-5C10-51AC-8B78-DC0A38DD87E9</object-id>
            <tp:taxon-name-part taxon-name-part-type="genus" reg="Epeolus">Epeolus</tp:taxon-name-part>
            <tp:taxon-name-part taxon-name-part-type="species" reg="variegatus">variegatus</tp:taxon-name-part>
          </tp:taxon-name><tp:taxon-authority>(Linnaeus, 1758)</tp:taxon-authority><tp:nomenclature-citation-list><tp:nomenclature-citation><tp:taxon-name>
                <tp:taxon-name-part taxon-name-part-type="genus" reg="Apis">Apis</tp:taxon-name-part>
                <tp:taxon-name-part taxon-name-part-type="species" reg="variegata">variegata</tp:taxon-name-part>
              </tp:taxon-name><comment>Linnaeus, 1758: 577, ♂ (type locality: Sweden).</comment></tp:nomenclature-citation><tp:nomenclature-citation><tp:taxon-name>
                <tp:taxon-name-part taxon-name-part-type="genus" reg="Apis">Apis</tp:taxon-name-part>
                <tp:taxon-name-part taxon-name-part-type="species" reg="notata">notata</tp:taxon-name-part>
              </tp:taxon-name><comment>Christ, 1791: 188–189, ♀, ♂ (type locality: Germany).</comment></tp:nomenclature-citation><tp:nomenclature-citation><tp:taxon-name>
                <tp:taxon-name-part taxon-name-part-type="genus" reg="Apis">Apis</tp:taxon-name-part>
                <tp:taxon-name-part taxon-name-part-type="species" reg="pulchella">pulchella</tp:taxon-name-part>
              </tp:taxon-name><comment>Christ, 1791: 194–195, ♀, ♂ (type locality: Germany).</comment></tp:nomenclature-citation><tp:nomenclature-citation><tp:taxon-name>
                <tp:taxon-name-part taxon-name-part-type="genus" reg="Apis">Apis</tp:taxon-name-part>
                <tp:taxon-name-part taxon-name-part-type="species" reg="muscaria">muscaria</tp:taxon-name-part>
              </tp:taxon-name><comment>Christ, 1791: 195–196, ♀, ♂ (type locality: Germany).</comment></tp:nomenclature-citation><tp:nomenclature-citation><tp:taxon-name>
                <tp:taxon-name-part taxon-name-part-type="genus" reg="Apis">Apis</tp:taxon-name-part>
                <tp:taxon-name-part taxon-name-part-type="species" reg="festiva">festiva</tp:taxon-name-part>
              </tp:taxon-name><comment>Christ, 1791: 190–191, ♀, ♂ (type locality: Germany).</comment></tp:nomenclature-citation><tp:nomenclature-citation><tp:taxon-name>
                <tp:taxon-name-part taxon-name-part-type="genus" reg="Epeolus">Epeolus</tp:taxon-name-part>
                <tp:taxon-name-part taxon-name-part-type="species" reg="pictus">pictus</tp:taxon-name-part>
              </tp:taxon-name><comment>Nylander, 1848: 174–175, ♀, ♂ (type locality: Siberia, Russia).</comment></tp:nomenclature-citation><tp:nomenclature-citation><tp:taxon-name>
                <tp:taxon-name-part taxon-name-part-type="genus" reg="Epeolus">Epeolus</tp:taxon-name-part>
                <tp:taxon-name-part taxon-name-part-type="species" reg="productus">productus</tp:taxon-name-part>
              </tp:taxon-name><comment>Thomson, 1870: 91, ♀, ♂ (type locality: Sweden).</comment></tp:nomenclature-citation></tp:nomenclature-citation-list></tp:nomenclature><tp:treatment-sec sec-type="Published data" id="SECID0EDRAI"><title>Published data.</title><p><xref ref-type="bibr" rid="B44">Popov 1934</xref>: 57 (northern Kazakhstan, as <italic><tp:taxon-name><tp:taxon-name-part taxon-name-part-type="genus" reg="Epeolus">E.</tp:taxon-name-part><tp:taxon-name-part taxon-name-part-type="species" reg="productus">productus</tp:taxon-name-part></tp:taxon-name></italic> Thomson); <xref ref-type="bibr" rid="B28">Levchenko et al. 2017</xref>: 317 (Central Asia). The record from Tajikistan (22.VI – Anzob) (<xref ref-type="bibr" rid="B36">Morawitz 1875</xref>: 144) belongs to <italic><tp:taxon-name><tp:taxon-name-part taxon-name-part-type="genus" reg="Epeolus">E.</tp:taxon-name-part><tp:taxon-name-part taxon-name-part-type="species" reg="transitorius">transitorius</tp:taxon-name-part></tp:taxon-name></italic>.</p></tp:treatment-sec><tp:treatment-sec sec-type="material" id="SECID0ELSAI"><title>Material examined.</title><p>Kazakhstan, 1 ♀, Akmola, 6 km NE of Imkty-kol’ Lake, 21.VI.1957, leg. <abbrev xmlns:xlink="http://www.w3.org/1999/xlink" xlink:title="V. Rudolf" id="ABBRID0ERSAI" xlink:type="simple">VR</abbrev> [<named-content xmlns:xlink="http://www.w3.org/1999/xlink" content-type="dwc:institutional_code" xlink:title="Zoological Institute, Russian Academy of Sciences" xlink:href="http://grbio.org/institution/zoological-institute-russian-academy-sciences" xlink:type="simple">ZISP</named-content>]; 21 ♀♀, 59 ♂♂, Koksengir, S of Zhana-Arka, 31.VI–16.VIII.1959, leg. <abbrev xmlns:xlink="http://www.w3.org/1999/xlink" xlink:title="V. Rudolf" id="ABBRID0EZSAI" xlink:type="simple">VR</abbrev> [<named-content xmlns:xlink="http://www.w3.org/1999/xlink" content-type="dwc:institutional_code" xlink:title="Zoological Institute, Russian Academy of Sciences" xlink:href="http://grbio.org/institution/zoological-institute-russian-academy-sciences" xlink:type="simple">ZISP</named-content>]; 4 ♀♀, 4 ♂♂, Taldy-Manak River, 14.VIII.1959, leg. <abbrev xmlns:xlink="http://www.w3.org/1999/xlink" xlink:title="V. Rudolf" id="ABBRID0EBTAI" xlink:type="simple">VR</abbrev> [<named-content xmlns:xlink="http://www.w3.org/1999/xlink" content-type="dwc:institutional_code" xlink:title="Zoological Institute, Russian Academy of Sciences" xlink:href="http://grbio.org/institution/zoological-institute-russian-academy-sciences" xlink:type="simple">ZISP</named-content>]; 5 ♀♀, 3 ♂♂, Basaga-uzek River, 8.VI.1957, leg. <abbrev xmlns:xlink="http://www.w3.org/1999/xlink" xlink:title="V. Rudolf" id="ABBRID0EJTAI" xlink:type="simple">VR</abbrev> [<named-content xmlns:xlink="http://www.w3.org/1999/xlink" content-type="dwc:institutional_code" xlink:title="Zoological Institute, Russian Academy of Sciences" xlink:href="http://grbio.org/institution/zoological-institute-russian-academy-sciences" xlink:type="simple">ZISP</named-content>]; 2 ♀♀, 2 ♂♂, Yanvartzevo, 16–25.VI.1950, leg. <abbrev xmlns:xlink="http://www.w3.org/1999/xlink" xlink:title="V. Rudolf" id="ABBRID0ERTAI" xlink:type="simple">VR</abbrev> [<named-content xmlns:xlink="http://www.w3.org/1999/xlink" content-type="dwc:institutional_code" xlink:title="Zoological Institute, Russian Academy of Sciences" xlink:href="http://grbio.org/institution/zoological-institute-russian-academy-sciences" xlink:type="simple">ZISP</named-content>]; 5 ♀♀, 1 ♂, Atbasar, 3.IX.1936, leg. P. Rezvoy [<named-content xmlns:xlink="http://www.w3.org/1999/xlink" content-type="dwc:institutional_code" xlink:title="Zoological Institute, Russian Academy of Sciences" xlink:href="http://grbio.org/institution/zoological-institute-russian-academy-sciences" xlink:type="simple">ZISP</named-content>]; 1 ♀, 3 ♂♂, 10 km N of Zharkol Lake, 17.VI.1957, leg. <abbrev xmlns:xlink="http://www.w3.org/1999/xlink" xlink:title="V. Rudolf" id="ABBRID0E4TAI" xlink:type="simple">VR</abbrev> [<named-content xmlns:xlink="http://www.w3.org/1999/xlink" content-type="dwc:institutional_code" xlink:title="Zoological Institute, Russian Academy of Sciences" xlink:href="http://grbio.org/institution/zoological-institute-russian-academy-sciences" xlink:type="simple">ZISP</named-content>]; 1 ♀, 1 ♂, Shabdar, 21.VI.1957, leg. <abbrev xmlns:xlink="http://www.w3.org/1999/xlink" xlink:title="V. Rudolf" id="ABBRID0EFUAI" xlink:type="simple">VR</abbrev> [<named-content xmlns:xlink="http://www.w3.org/1999/xlink" content-type="dwc:institutional_code" xlink:title="Zoological Institute, Russian Academy of Sciences" xlink:href="http://grbio.org/institution/zoological-institute-russian-academy-sciences" xlink:type="simple">ZISP</named-content>]; 1 ♀, 4 ♂♂, Kokshetau Mts, 12.VII.1958, leg. <abbrev xmlns:xlink="http://www.w3.org/1999/xlink" xlink:title="V. Rudolf" id="ABBRID0ENUAI" xlink:type="simple">VR</abbrev> [<named-content xmlns:xlink="http://www.w3.org/1999/xlink" content-type="dwc:institutional_code" xlink:title="Zoological Institute, Russian Academy of Sciences" xlink:href="http://grbio.org/institution/zoological-institute-russian-academy-sciences" xlink:type="simple">ZISP</named-content>]; 1 ♀, Borovoye, Kokchetav, 26.VII.1932, leg. <abbrev xmlns:xlink="http://www.w3.org/1999/xlink" xlink:title="V. Popov" id="ABBRID0EVUAI" xlink:type="simple">VP</abbrev> [<named-content xmlns:xlink="http://www.w3.org/1999/xlink" content-type="dwc:institutional_code" xlink:title="Zoological Institute, Russian Academy of Sciences" xlink:href="http://grbio.org/institution/zoological-institute-russian-academy-sciences" xlink:type="simple">ZISP</named-content>]; 1 ♀, near Uralsk, 5.VII.1908, leg. D. Borodin, V. Uvarov [<named-content xmlns:xlink="http://www.w3.org/1999/xlink" content-type="dwc:institutional_code" xlink:title="Zoological Institute, Russian Academy of Sciences" xlink:href="http://grbio.org/institution/zoological-institute-russian-academy-sciences" xlink:type="simple">ZISP</named-content>].</p></tp:treatment-sec><tp:treatment-sec sec-type="distribution" id="SECID0EBVAI"><title>Distribution.</title><p>Kazakhstan, North Africa, Europe, Russia (to Eastern Siberia), Turkey, Georgia, Kazakhstan, Iran, Pakistan, Mongolia.</p></tp:treatment-sec><tp:treatment-sec sec-type="remarks" id="SECID0EGVAI"><title>Remarks.</title><p>In Central Asia <italic><tp:taxon-name><tp:taxon-name-part taxon-name-part-type="genus" reg="Epeolus">Epeolus</tp:taxon-name-part><tp:taxon-name-part taxon-name-part-type="species" reg="variegatus">variegatus</tp:taxon-name-part></tp:taxon-name></italic> is only known from northern Kazakhstan, where it is a common species. Reports of this species from other Central Asian countries are not confirmed by our examined material. In Russia, according to currently available data, the species is distributed east to the province of Irkutsk. A record from Yakutia by <xref ref-type="bibr" rid="B17">Davydova and Pesenko (2002)</xref> is a misidentification, which instead corresponds to <italic><tp:taxon-name><tp:taxon-name-part taxon-name-part-type="genus" reg="Epeolus">E.</tp:taxon-name-part><tp:taxon-name-part taxon-name-part-type="species" reg="cruciger">cruciger</tp:taxon-name-part></tp:taxon-name></italic> and <italic><tp:taxon-name><tp:taxon-name-part taxon-name-part-type="genus" reg="Epeolus">E.</tp:taxon-name-part><tp:taxon-name-part taxon-name-part-type="species" reg="alpinus">alpinus</tp:taxon-name-part></tp:taxon-name></italic>.</p></tp:treatment-sec><ref-list><ref id="B44"><mixed-citation xmlns:xlink="http://www.w3.org/1999/xlink" xlink:type="simple"><person-group><name name-style="western"><surname>Popov</surname><given-names>VB</given-names></name></person-group> (<year>1934</year>) <article-title>The bee fauna of the Kokchetav district in northern Kazakhstan (<tp:taxon-name><tp:taxon-name-part taxon-name-part-type="order">Hymenoptera</tp:taxon-name-part></tp:taxon-name>, <tp:taxon-name><tp:taxon-name-part taxon-name-part-type="superfamily">Apoidea</tp:taxon-name-part></tp:taxon-name>).</article-title><source>Trudy Kazakhskoi Bazy Akademii Nauk SSSR</source><volume>1</volume>: <fpage>51</fpage>–<lpage>63</lpage>. [In Russian]</mixed-citation></ref><ref id="B28"><mixed-citation xmlns:xlink="http://www.w3.org/1999/xlink" xlink:type="simple"><person-group><name name-style="western"><surname>Levchenko</surname><given-names>TV</given-names></name><name name-style="western"><surname>Byvaltsev</surname><given-names>AM</given-names></name><name name-style="western"><surname>Proshchalykin</surname><given-names>MYu</given-names></name></person-group> (<year>2017</year>) <article-title>Family <tp:taxon-name><tp:taxon-name-part taxon-name-part-type="family">Apidae</tp:taxon-name-part></tp:taxon-name>.</article-title> In: <person-group><name name-style="western"><surname>Lelej</surname><given-names>AS</given-names></name><name name-style="western"><surname>Proshchalykin</surname><given-names>MYu</given-names></name><name name-style="western"><surname>Loktionov</surname><given-names>VM</given-names></name></person-group> (<role>Eds</role>) <issue-title>Annotated Catalogue of the Hymenoptera of Russia. Volume I. Symphyta and Apocrita: Aculeata.</issue-title><source>Proceedings of the Zoological Institute RAS, Supplement</source><volume>6</volume>: <fpage>263</fpage>–<lpage>276</lpage>.</mixed-citation></ref><ref id="B36"><mixed-citation xmlns:xlink="http://www.w3.org/1999/xlink" xlink:type="simple"><person-group><name name-style="western"><surname>Morawitz</surname><given-names>F</given-names></name></person-group> (<year>1875</year>) <article-title>A Travel to Turkestan by the Member-Founder of the Society A. P. Fedtschenko, accomplished from the Imperial Society of Naturalists, Anthropologists, and Ethnographists on a Commission from the General-Governor of Turkestan K. P. von Kaufmann (Issue 9). Vol. II. Zoogeographical Investigations. Pt. V. (Division 7). Bees (<tp:taxon-name><tp:taxon-name-part taxon-name-part-type="species">Mellifera</tp:taxon-name-part></tp:taxon-name>). Pt. I [<tp:taxon-name><tp:taxon-name-part taxon-name-part-type="family">Apidae</tp:taxon-name-part></tp:taxon-name> genuinae]. Izvestiya Imperatorskogo Obshchestva Lyubiteley Estestvoznaniya.</article-title><source>Anthropologii i Ethnografii</source><volume>21</volume>(<issue>3</issue>): <fpage>1</fpage>–<lpage>160</lpage>. [In Russian]</mixed-citation></ref><ref id="B17"><mixed-citation xmlns:xlink="http://www.w3.org/1999/xlink" xlink:type="simple"><person-group><name name-style="western"><surname>Davydova</surname><given-names>NG</given-names></name><name name-style="western"><surname>Pesenko</surname><given-names>YuA</given-names></name></person-group> (<year>2002</year>) <article-title>The fauna of bees (<tp:taxon-name><tp:taxon-name-part taxon-name-part-type="order">Hymenoptera</tp:taxon-name-part></tp:taxon-name>, <tp:taxon-name><tp:taxon-name-part taxon-name-part-type="superfamily">Apoidea</tp:taxon-name-part></tp:taxon-name>) of Yakutia. 1.</article-title><source>Entomologicheskoe Obozrenie</source><volume>81</volume>(<issue>3</issue>): <fpage>582</fpage>–<lpage>599</lpage>. [In Russian]</mixed-citation></ref></ref-list></tp:taxon-treatment>
