# Supplementary material for: ﻿The genus Epeolus Latreille, 1802 (Hymenoptera, Apidae) in Central Asia
Source: Zookeys. 2023 Oct 6;1181:241–63. doi: 10.3897/zookeys.1181.110416 (PMC10576207; doi:10.3897/zookeys.1181.110416)
Supplement: XML Treatment for Epeolus vinogradovi [file zookeys.1181.110416-treatment21.xml]

<!DOCTYPE tp:taxon-treatment
  PUBLIC "-//TaxonX//DTD Taxonomic Treatment Publishing DTD v0 20100105//EN" "tax-treatment-NSO.dtd">
<tp:taxon-treatment xmlns:tp="http://www.plazi.org/taxpub"><tp:treatment-meta><kwd-group><label>Taxon classification</label><kwd>
              <named-content content-type="kingdom">Animalia</named-content>
            </kwd><kwd>
              <named-content content-type="order">Hymenoptera</named-content>
            </kwd><kwd>
              <named-content content-type="family">Apidae</named-content>
            </kwd></kwd-group><mixed-citation publication-type="journal"><person-group><name><surname>Astafurova</surname><given-names>Yulia V.</given-names></name><name><surname>Proshchalykin</surname><given-names>Maxim Yu.</given-names></name></person-group><article-title>﻿The genus <italic><tp:taxon-name><tp:taxon-name-part taxon-name-part-type="genus" reg="Epeolus">Epeolus</tp:taxon-name-part></tp:taxon-name></italic> Latreille, 1802 (<tp:taxon-name><tp:taxon-name-part taxon-name-part-type="order">Hymenoptera</tp:taxon-name-part></tp:taxon-name>, <tp:taxon-name><tp:taxon-name-part taxon-name-part-type="family">Apidae</tp:taxon-name-part></tp:taxon-name>) in Central Asia</article-title><source>Zookeys</source><day>06</day><month>10</month><year>2023</year><volume>1181</volume><fpage>241</fpage><lpage>263</lpage><pub-id pub-id-type="doi">10.3897/zookeys.1181.110416</pub-id></mixed-citation></tp:treatment-meta><tp:nomenclature><label>﻿</label><tp:taxon-name>
            <object-id xmlns:xlink="http://www.w3.org/1999/xlink" content-type="arpha" xlink:type="simple">0A3A0A54-7A5D-532D-AA16-7B6DDC5E0C50</object-id>
            <tp:taxon-name-part taxon-name-part-type="genus" reg="Epeolus">Epeolus</tp:taxon-name-part>
            <tp:taxon-name-part taxon-name-part-type="species" reg="vinogradovi">vinogradovi</tp:taxon-name-part>
          </tp:taxon-name><tp:taxon-authority>Popov, 1952</tp:taxon-authority><xref ref-type="fig" rid="F8">Fig. 8</xref><tp:nomenclature-citation-list><tp:nomenclature-citation><tp:taxon-name>
                <tp:taxon-name-part taxon-name-part-type="genus" reg="Epeolus">Epeolus</tp:taxon-name-part>
                <tp:taxon-name-part taxon-name-part-type="species" reg="vinogradovi">vinogradovi</tp:taxon-name-part>
              </tp:taxon-name><comment>Popov, 1952: 108, ♀, ♂ (type locality: Dzhebel, Turkmenistan). Lectotype (<bold>designated here</bold>): ♀, ст. Джебел, Туркмен. [Dzhebel, Turkmenistan], 12.VI.[1]934, В. Попов [V. Popov leg.] // к. Ф. Моравица // <tp:taxon-name><tp:taxon-name-part taxon-name-part-type="genus" reg="Epeolus">Epeolus</tp:taxon-name-part><tp:taxon-name-part taxon-name-part-type="species" reg="vinogradovi">vinogradovi</tp:taxon-name-part></tp:taxon-name> sp.n. Holotype! ♀, Popov det. 1935 [illustrated on Fig. <xref ref-type="fig" rid="F8">8</xref>]; <named-content xmlns:xlink="http://www.w3.org/1999/xlink" content-type="dwc:institutional_code" xlink:title="Zoological Institute, Russian Academy of Sciences" xlink:href="http://grbio.org/institution/zoological-institute-russian-academy-sciences" xlink:type="simple">ZISP</named-content>, examined.</comment></tp:nomenclature-citation></tp:nomenclature-citation-list></tp:nomenclature><tp:treatment-sec sec-type="Published data" id="SECID0E3YAI"><title>Published data.</title><p><xref ref-type="bibr" rid="B48">Popov 1952</xref>: 108 (Turkmenistan); <xref ref-type="bibr" rid="B7">Astafurova and Proshchalykin 2021c</xref>: 11 (Turkmenistan).</p></tp:treatment-sec><tp:treatment-sec sec-type="material" id="SECID0EKZAI"><title>Material examined.</title><p>Turkmenistan, ♀ (paralectotype), Молла-кара, бл. Джебела, Туркм. [Molla-Kara, Dzhebel, Turkmenistan], 1.VII. [1]934, В. Попов [leg. V. Popov] // <italic><tp:taxon-name><tp:taxon-name-part taxon-name-part-type="genus" reg="Epeolus">Epeolus</tp:taxon-name-part><tp:taxon-name-part taxon-name-part-type="species" reg="vinogradovi">vinogradovi</tp:taxon-name-part></tp:taxon-name></italic> sp.n. Paratype ♀, Popov det. 1935; 1 ♂ (paralectotype), Mulla Kara // <italic><tp:taxon-name><tp:taxon-name-part taxon-name-part-type="genus" reg="Epeolus">Epeolus</tp:taxon-name-part><tp:taxon-name-part taxon-name-part-type="species" reg="spinosus">spinosus</tp:taxon-name-part></tp:taxon-name></italic> F. Morawitz [by Morawitz] // <italic><tp:taxon-name><tp:taxon-name-part taxon-name-part-type="genus" reg="Epeolus">Epeolus</tp:taxon-name-part><tp:taxon-name-part taxon-name-part-type="species" reg="vinogradovi">vinogradovi</tp:taxon-name-part></tp:taxon-name></italic> sp.n. ♂, Popov det. 1935; 1 ♂ (paralectotype), Репетек [Repetek], 3.VI.27, Н. Умнов [leg. N. Umnov] // <italic><tp:taxon-name><tp:taxon-name-part taxon-name-part-type="genus" reg="Epeolus">Epeolus</tp:taxon-name-part><tp:taxon-name-part taxon-name-part-type="species" reg="vinogradovi">vinogradovi</tp:taxon-name-part></tp:taxon-name></italic> sp.n. <bold><italic>Paratype</italic></bold> ♂, Popov det. 1935; 1 ♂, Uzun-Ada, 23.V.1896, leg. Varentzov; 2 ♂♂, Kara-Bogaz, 40 km N of Kyzyl-Arvat, 3.VII, 18.VI.1953, leg. Kryzhanovskiy; 1 ♀, Repetek, 8–13.VI.1976, leg. V. Kaplin.</p><fig id="F8" position="float" orientation="portrait"><object-id xmlns:xlink="http://www.w3.org/1999/xlink" content-type="doi" xlink:type="simple">10.3897/zookeys.1181.110416.figure8</object-id><object-id xmlns:xlink="http://www.w3.org/1999/xlink" content-type="arpha" xlink:type="simple">06B786F4-385F-57B5-BD9A-1CD50E530AB2</object-id><label>Figure 8.</label><caption><p><italic><tp:taxon-name><tp:taxon-name-part taxon-name-part-type="genus" reg="Epeolus">Epeolus</tp:taxon-name-part><tp:taxon-name-part taxon-name-part-type="species" reg="vinogradovi">vinogradovi</tp:taxon-name-part></tp:taxon-name></italic> Popov, 1952, female, lectotype <bold>A</bold> habitus, dorsal view and labels <bold>B</bold> head, frontal view <bold>C</bold> labrum, frontal view <bold>D</bold> mesoscutellum, dorsolateral view. Scale bars: 1.0 mm (<bold>A, B</bold>); 0.5 mm (<bold>D</bold>); 0.25 mm (<bold>C</bold>).</p></caption><graphic xmlns:xlink="http://www.w3.org/1999/xlink" xlink:href="zookeys-1181-241_article-110416__-g008.jpg" position="float" orientation="portrait" xlink:type="simple" id="oo_917757.jpg"><uri content-type="original_file" xlink:type="simple">https://binary.pensoft.net/fig/917757</uri></graphic></fig></tp:treatment-sec><tp:treatment-sec sec-type="distribution" id="SECID0EF3AI"><title>Distribution.</title><p>Turkmenistan.</p></tp:treatment-sec><ref-list><ref id="B48"><mixed-citation xmlns:xlink="http://www.w3.org/1999/xlink" xlink:type="simple"><person-group><name name-style="western"><surname>Popov</surname><given-names>VB</given-names></name></person-group> (<year>1952</year>) <article-title>The fauna of bees (<tp:taxon-name><tp:taxon-name-part taxon-name-part-type="order">Hymenoptera</tp:taxon-name-part></tp:taxon-name>, <tp:taxon-name><tp:taxon-name-part taxon-name-part-type="superfamily">Apoidea</tp:taxon-name-part></tp:taxon-name>) of south-western Turkmenia and their landscape distribution. Trudy Zoologicheskogo Instituta Akademii Nauk S.S.S.R.</article-title><volume>10</volume>: <fpage>61</fpage>–<lpage>117</lpage>. [In Russian]</mixed-citation></ref><ref id="B7"><mixed-citation xmlns:xlink="http://www.w3.org/1999/xlink" xlink:type="simple"><person-group><name name-style="western"><surname>Astafurova</surname><given-names>YuV</given-names></name><name name-style="western"><surname>Proshchalykin</surname><given-names>MY</given-names></name></person-group> (<year>2021c</year>) <article-title>A new species of the genus <italic><tp:taxon-name><tp:taxon-name-part taxon-name-part-type="genus">Epeolus</tp:taxon-name-part></tp:taxon-name></italic> Latreille, 1802 (<tp:taxon-name><tp:taxon-name-part taxon-name-part-type="order">Hymenoptera</tp:taxon-name-part></tp:taxon-name>, <tp:taxon-name><tp:taxon-name-part taxon-name-part-type="superfamily">Apoidea</tp:taxon-name-part></tp:taxon-name>: <tp:taxon-name><tp:taxon-name-part taxon-name-part-type="family">Apidae</tp:taxon-name-part></tp:taxon-name>) from the Pamirs, with a checklist of Central Asian species.</article-title><source>Far Eastern Entomologist = Dal’nevostochnyi Entomolog</source><volume>437</volume>: <fpage>10</fpage>–<lpage>15</lpage>. <ext-link xlink:href="10.25221/fee.437.3" ext-link-type="doi" xlink:type="simple">https://doi.org/10.25221/fee.437.3</ext-link></mixed-citation></ref></ref-list></tp:taxon-treatment>
